# Supplementary material for: Iulomorphid millipedes (Diplopoda, Spirostreptida, Iulomorphidae) of Tasmania, Australia
Source: Zookeys. 2017 Feb 6;(652):1–36. doi: 10.3897/zookeys.652.12035 (PMC5345340; doi:10.3897/zookeys.652.12035)
Supplement: XML Treatment for Amastigogonus [file zookeys.652.12035-treatment1.xml]

<!DOCTYPE tp:taxon-treatment
  PUBLIC "-//TaxonX//DTD Taxonomic Treatment Publishing DTD v0 20100105//EN" "tax-treatment-NSO.dtd">
<tp:taxon-treatment xmlns:tp="http://www.plazi.org/taxpub"><tp:treatment-meta><kwd-group><label>Taxon classification</label><kwd><named-content content-type="kingdom">Animalia</named-content></kwd><kwd><named-content content-type="order">Spirostreptida</named-content></kwd><kwd><named-content content-type="family">Iulomorphidae</named-content></kwd></kwd-group><mixed-citation publication-type="journal"><person-group><name><surname>Mesibov</surname><given-names>Robert</given-names></name></person-group><article-title>Iulomorphid millipedes (<tp:taxon-name><tp:taxon-name-part taxon-name-part-type="class">Diplopoda</tp:taxon-name-part></tp:taxon-name>, <tp:taxon-name><tp:taxon-name-part taxon-name-part-type="order">Spirostreptida</tp:taxon-name-part></tp:taxon-name>, <tp:taxon-name><tp:taxon-name-part taxon-name-part-type="family">Iulomorphidae</tp:taxon-name-part></tp:taxon-name>) of Tasmania, Australia</article-title><source>Zookeys</source><day>6</day><month>2</month><year>2017</year><volume>2017</volume><issue>652</issue><fpage>1</fpage><lpage>36</lpage><pub-id pub-id-type="doi">10.3897/zookeys.652.12035</pub-id></mixed-citation></tp:treatment-meta><tp:nomenclature><tp:taxon-name>
              <tp:taxon-name-part taxon-name-part-type="genus">Amastigogonus</tp:taxon-name-part>
            </tp:taxon-name><tp:taxon-authority>Brölemann, 1913</tp:taxon-authority><tp:nomenclature-citation-list><tp:nomenclature-citation><tp:taxon-name>
                  <tp:taxon-name-part taxon-name-part-type="genus">Amastigogonus</tp:taxon-name-part>
                </tp:taxon-name><comment><xref ref-type="bibr" rid="B7">Brölemann 1913</xref>: 152. <xref ref-type="bibr" rid="B34">Verhoeff 1924</xref>: 75, 84; <xref ref-type="bibr" rid="B35">1932</xref>: 1732, 1737; <xref ref-type="bibr" rid="B37">1944</xref>: 36, 41. <xref ref-type="bibr" rid="B14">Jeekel 1971</xref>: 107; <xref ref-type="bibr" rid="B15">1981</xref>: 39; <xref ref-type="bibr" rid="B18">2009</xref>: 35. <xref ref-type="bibr" rid="B12">Hoffman 1972</xref>: 204; <xref ref-type="bibr" rid="B13">1980</xref>: 91. <xref ref-type="bibr" rid="B22">Mauriès 1987</xref>: 198. <xref ref-type="bibr" rid="B23">Mauriès et al. 2001</xref>: 585. Korsós and Johns 2009: 3. <xref ref-type="bibr" rid="B9">Edward and Harvey 2010</xref>: 5. <xref ref-type="bibr" rid="B19">Korsós and Read 2012</xref>: 44.</comment></tp:nomenclature-citation><tp:nomenclature-citation><tp:taxon-name>
                  <tp:taxon-name-part taxon-name-part-type="genus">Euethogonus</tp:taxon-name-part>
                </tp:taxon-name><comment><xref ref-type="bibr" rid="B8">Chamberlin 1920</xref>: 166. <xref ref-type="bibr" rid="B12">Hoffman 1972</xref>: 204 (synonymised with <tp:taxon-name><tp:taxon-name-part taxon-name-part-type="genus">Amastigogonus</tp:taxon-name-part></tp:taxon-name>); 1980: 91.</comment></tp:nomenclature-citation></tp:nomenclature-citation-list></tp:nomenclature><tp:treatment-sec sec-type="type species" id="SECID0EWNAE"><title>Type species.</title><p>
              <italic><tp:taxon-name><tp:taxon-name-part taxon-name-part-type="genus">Amastigogonus</tp:taxon-name-part> <tp:taxon-name-part taxon-name-part-type="species">tasmanianus</tp:taxon-name-part></tp:taxon-name></italic> Brölemann, 1913, by original designation.</p><!--PageBreak--></tp:treatment-sec><tp:treatment-sec sec-type="Other assigned species" id="SECID0EIOAE"><title>Other assigned species.</title><p>
              <italic><tp:taxon-name><tp:taxon-name-part taxon-name-part-type="genus">Amastigogonus</tp:taxon-name-part> <tp:taxon-name-part taxon-name-part-type="species">danpicola</tp:taxon-name-part></tp:taxon-name></italic> sp. n., <italic><tp:taxon-name><tp:taxon-name-part taxon-name-part-type="genus">Amastigogonus</tp:taxon-name-part> <tp:taxon-name-part taxon-name-part-type="species">elephas</tp:taxon-name-part></tp:taxon-name></italic> sp. n., <italic><tp:taxon-name><tp:taxon-name-part taxon-name-part-type="genus">Amastigogonus</tp:taxon-name-part> <tp:taxon-name-part taxon-name-part-type="species">fossuliger</tp:taxon-name-part></tp:taxon-name></italic> Verhoeff, 1944, <italic><tp:taxon-name><tp:taxon-name-part taxon-name-part-type="genus">Amastigogonus</tp:taxon-name-part> <tp:taxon-name-part taxon-name-part-type="species">hardyi</tp:taxon-name-part></tp:taxon-name></italic> (Chamberlin, 1920), <italic><tp:taxon-name><tp:taxon-name-part taxon-name-part-type="genus">Amastigogonus</tp:taxon-name-part> <tp:taxon-name-part taxon-name-part-type="species">hellyeri</tp:taxon-name-part></tp:taxon-name></italic> sp. n., <italic><tp:taxon-name><tp:taxon-name-part taxon-name-part-type="genus">Amastigogonus</tp:taxon-name-part> <tp:taxon-name-part taxon-name-part-type="species">michaelsae</tp:taxon-name-part></tp:taxon-name></italic> sp. n., <italic><tp:taxon-name><tp:taxon-name-part taxon-name-part-type="genus">Amastigogonus</tp:taxon-name-part> <tp:taxon-name-part taxon-name-part-type="species">orientalis</tp:taxon-name-part></tp:taxon-name></italic> sp. n., <italic><tp:taxon-name><tp:taxon-name-part taxon-name-part-type="genus">Amastigogonus</tp:taxon-name-part> <tp:taxon-name-part taxon-name-part-type="species">peninsulensis</tp:taxon-name-part></tp:taxon-name></italic> sp. n., <italic><tp:taxon-name><tp:taxon-name-part taxon-name-part-type="genus">Amastigogonus</tp:taxon-name-part> <tp:taxon-name-part taxon-name-part-type="species">verreauxii</tp:taxon-name-part></tp:taxon-name></italic> (Gervais, 1847).</p></tp:treatment-sec><tp:treatment-sec sec-type="diagnosis" id="SECID0EJSAE"><title>Diagnosis.</title><p>Like <italic><tp:taxon-name><tp:taxon-name-part taxon-name-part-type="genus">Victoriocambala</tp:taxon-name-part></tp:taxon-name></italic> Verhoeff, 1944 in having the coxite process on the anterior gonopod close to the telopodite and nearly as long, forming a chamber resembling a bird’s beak in which the pseudoflagellum is protected. Differences between <italic><tp:taxon-name><tp:taxon-name-part taxon-name-part-type="genus">Amastigogonus</tp:taxon-name-part></tp:taxon-name></italic>/<italic><tp:taxon-name><tp:taxon-name-part taxon-name-part-type="genus">Victoriocambala</tp:taxon-name-part></tp:taxon-name></italic>, as noted by <xref ref-type="bibr" rid="B18">Jeekel (2009</xref>: 35), are leg 1 with free/fused tibia and tarsus, posterior gonopod without/with reduced telopodite.</p></tp:treatment-sec><tp:treatment-sec sec-type="description" id="SECID0EITAE"><title>Description.</title><p>Living animals usually with black or dark grey rings with annular pale band at rear of each metazonite, often with a greenish tinge (live <italic><tp:taxon-name><tp:taxon-name-part taxon-name-part-type="genus">Amastigogonus</tp:taxon-name-part> <tp:taxon-name-part taxon-name-part-type="species">fossuliger</tp:taxon-name-part></tp:taxon-name></italic> more consistently green, see species description); head, collum and telson often faintly reddish brown; legs pale. With long storage in alcohol and staining by defensive secretion, animals dull grey with faintly reddish legs.</p><p>Observed midbody diameter of larger males 2.5-4.2 mm, 55-71 podous rings. Head smooth, slightly convex, vertigial sulcus reaching to level of dorsalmost ocellar row. Ocellar area of larger males lenticular with ca 25-50 ocelli in 4-6 somewhat irregular horizontal rows. Antennae short, barely reaching past posterior edge of collum when manipulated dorsally; relative antennomere lengths (2=3)&gt;6&gt;(4=5); antennomere 6 widest; 4 apical cones; socket ca 1 socket diameter from lateral margin of head capsule. Gnathochilarium with lateral edges of mentum slightly convex, mentum about as wide as combined lingual plates; mentum-promentum junction slightly concave anteriorly; a prominent pit with small seta anteriorly on each gnathochilarial stipes. Collum convex, laterally narrowing with rounded corner, margins straight. Prozonites only slightly narrower than metazonites; suture weakly defined; fine longitudinal striae on lower portion of metazonite, anterior end of each stria (Fig. <xref ref-type="fig" rid="F3">3C</xref>; s) bent obliquely upwards towards suture (see Remarks, below); prozonites and metazonites with surface otherwise smooth, free of setae. Ozopores (Fig. <xref ref-type="fig" rid="F3">3C</xref>; o) small, round, beginning ring 6 at a little over 1/2 ring height, ring 6 ozopore distinctly lower than ring 7 ozopore; each ozopore at ca 1/3 the distance from suture to posterior metazonite margin, and usually absent from apodous rings. Limbus lamellar, undivided. Preanal ring smooth, epiproct broadly rounded, extending slightly over anal valves; hypoproct with slightly convex margin.</p><p>Legpair 1 separate on coxosternite, each leg 1 with 5 podomeres without setae, anteroposteriorly somewhat flattened; relative podomere lengths typically femur&gt;tibia&gt;(prefemur=postfemur)&gt;tarsus, relative widths typically prefemur&gt; femur&gt;tibia&gt;postfemur&gt;tarsus (see Remarks, below); no claw. Small brushes of setae on legpair 1 coxosternite anterior to and between legs, and laterally on coxosternite corners. Leg 2 leg-like with large claw and reduced prefemur; penis arising basally on posterior coxal surface, barrel-shaped with a few long setae in apical crown. Leg 7 (and sometimes other legs near gonopod aperture; see Remarks, below) with elongated coxa (Fig. <xref ref-type="fig" rid="F2">2</xref>). Midbody legs short, ca 2/3 ring diameter when extended; relative podomere lengths prefemur&gt;(femur=tarsus)&gt;(postfemur=tibia). Most prefemora distally with conical prefemoral pad (Fig. <xref ref-type="fig" rid="F5">5A, B</xref>; pa); pads first appear on ring 8 legs and diminish in size posteriorly; pads small or absent on last 2-4 legpairs (see Remarks, below).</p><fig id="F2" position="float" orientation="portrait"><label>Figure 2.</label><caption><p>
          <bold>A, B</bold> <italic><tp:taxon-name><tp:taxon-name-part taxon-name-part-type="genus">Amastigogonus</tp:taxon-name-part> <tp:taxon-name-part taxon-name-part-type="species">fossuliger</tp:taxon-name-part></tp:taxon-name></italic> Verhoeff, 1944 ex <named-content xmlns:xlink="http://www.w3.org/1999/xlink" content-type="dwc:institutional_code" xlink:type="simple">QVM</named-content> 23:54468. <bold>A</bold> Left ventrolateral view of male with partly everted gonopods, showing legpair 7 (arrow) with elongated coxae <bold>B</bold> Anterior view of legpairs 6 and 7 on isolated ring 6 of same male, with leg 7 coxa marked with arrow <bold>C</bold> <italic><tp:taxon-name><tp:taxon-name-part taxon-name-part-type="genus">Amastigogonus</tp:taxon-name-part> <tp:taxon-name-part taxon-name-part-type="species">danpicola</tp:taxon-name-part></tp:taxon-name></italic> sp. n., <named-content xmlns:xlink="http://www.w3.org/1999/xlink" content-type="dwc:institutional_code" xlink:type="simple">QVM</named-content> 23:54403, left ventrolateral view of male. Scale bars = 1 mm.</p></caption><graphic xmlns:xlink="http://www.w3.org/1999/xlink" xlink:href="zookeys-652-001-g002.jpg" position="float" orientation="portrait" xlink:type="simple" id="oo_121367.jpg"/></fig><!--PageBreak--><p>Posterior margin of gonopod aperture raised and thickened on either side, adjoining tips of retracted anterior gonopods. Anterior gonopods (Figs <xref ref-type="fig" rid="F3">3A</xref>, <xref ref-type="fig" rid="F3">3B</xref>, <xref ref-type="fig" rid="F3">3D</xref>, <xref ref-type="fig" rid="F3">3E</xref>, <xref ref-type="fig" rid="F6">6</xref>, <xref ref-type="fig" rid="F8">8</xref>) parallel, closely appressed. Anterior gonopod coxite (Figs <xref ref-type="fig" rid="F3">3A, B, D, E</xref>; <abbrev xmlns:xlink="http://www.w3.org/1999/xlink" xlink:title="coxite" id="ABBRID0ELXAE" xlink:type="simple">cx</abbrev>) massive, rounded laterally, extending thin, finger-shaped process (Figs <xref ref-type="fig" rid="F3">3A</xref>, <xref ref-type="fig" rid="F3">3B</xref>, <xref ref-type="fig" rid="F3">3D</xref>, <xref ref-type="fig" rid="F3">3E</xref>, <xref ref-type="fig" rid="F6">6</xref>, <xref ref-type="fig" rid="F8">8</xref>; <abbrev xmlns:xlink="http://www.w3.org/1999/xlink" xlink:title="coxite process" id="ABBRID0EHYAE" xlink:type="simple">cxp</abbrev>) from anteromedial surface, process slightly concave laterally, thickened medially to ca 2/3 process height (coxite process more complex in <italic><tp:taxon-name><tp:taxon-name-part taxon-name-part-type="genus">Amastigogonus</tp:taxon-name-part> <tp:taxon-name-part taxon-name-part-type="species">danpicola</tp:taxon-name-part></tp:taxon-name></italic> sp. n., see species description). Telopodite (Figs <xref ref-type="fig" rid="F3">3A</xref>, <xref ref-type="fig" rid="F3">3B</xref>, <xref ref-type="fig" rid="F3">3D</xref>, <xref ref-type="fig" rid="F3">3E</xref>, <xref ref-type="fig" rid="F6">6</xref>, <xref ref-type="fig" rid="F8">8</xref>; <abbrev xmlns:xlink="http://www.w3.org/1999/xlink" xlink:title="telopodite" id="ABBRID0ESZAE" xlink:type="simple">te</abbrev>) arising from wide, shallow recess on coxite, paralleling coxite process and slightly longer; thin and slightly concave medially; somewhat thickened distally from near posterior margin to midline near apex, the thickening usually with row of more or less evenly spaced, prominent setae on posterior side and sometimes a separate row or group of setae on anterior side. Posterior surface of telopodite produced basally as rounded flange. Pseudoflagellum (Figs <xref ref-type="fig" rid="F3">3C</xref>, <xref ref-type="fig" rid="F6">6</xref>, <xref ref-type="fig" rid="F8">8</xref>; <abbrev xmlns:xlink="http://www.w3.org/1999/xlink" xlink:title="pseudoflagellum" id="ABBRID0EC1AE" xlink:type="simple">ps</abbrev>) thinly lamellar, usually arising at ca 1/2 telopodite height, usually supported by setae on distomedial surface of telopodite. Prostatic groove (Figs <xref ref-type="fig" rid="F3">3C</xref>, <xref ref-type="fig" rid="F6">6</xref>, <xref ref-type="fig" rid="F8">8</xref>; <abbrev xmlns:xlink="http://www.w3.org/1999/xlink" xlink:title="prostatic groove" id="ABBRID0ES1AE" xlink:type="simple">pg</abbrev>) running anterodistally from posterobasal corner of telopodite under rounded flange to pseudoflagellum, following anterior side of pseudoflagellum and terminating at pseudoflagellum tip. Posterior gonopod (Fig. <xref ref-type="fig" rid="F3">3F</xref>) ca 1/3 height of anterior gonopod, subcylindrical with apical recess posterolaterally, a crown of short setae around recess and an arm-like cylindrical process with rounded apex arising at ca 1/2 gonopod height on posterolateral surface and directed distally. In situ, posterior gonopod grips base of anterior gonopod telopodite between arm-like process and body of posterior gonopod, the posterior gonopod apex pressed against prostatic groove: “The rudimentary posterior gonopods (Fig. <xref ref-type="fig" rid="F3">3H</xref>) appear to be attached like forceps to the wall at the very base of the caudomedian ridges of the anterior gonopods (Fig. <xref ref-type="fig" rid="F3">3E</xref>)” (Mauriès, Golovatch and Hoffman 2001: 585).</p><fig id="F3" position="float" orientation="portrait"><label>Figure 3.</label><caption><p>
          <bold>A, B, D, E</bold> <italic><tp:taxon-name><tp:taxon-name-part taxon-name-part-type="genus">Amastigogonus</tp:taxon-name-part> <tp:taxon-name-part taxon-name-part-type="species">hardyi</tp:taxon-name-part></tp:taxon-name></italic> (Chamberlin, 1920) ex <named-content xmlns:xlink="http://www.w3.org/1999/xlink" content-type="dwc:institutional_code" xlink:type="simple">TMAG</named-content> J5987. Posterior (<bold>A, D</bold>) and anterior (<bold>B, E</bold>) views of isolated gonopods, showing coxite (<abbrev xmlns:xlink="http://www.w3.org/1999/xlink" xlink:title="coxite" id="ABBRID0ED3AE" xlink:type="simple">cx</abbrev>), coxite process (<abbrev xmlns:xlink="http://www.w3.org/1999/xlink" xlink:title="coxite process" id="ABBRID0EH3AE" xlink:type="simple">cxp</abbrev>) and telopodite (<abbrev xmlns:xlink="http://www.w3.org/1999/xlink" xlink:title="telopodite" id="ABBRID0EL3AE" xlink:type="simple">te</abbrev>) of anterior gonopod, and posterior gonopod (<abbrev xmlns:xlink="http://www.w3.org/1999/xlink" xlink:title="posterior gonopod" id="ABBRID0EP3AE" xlink:type="simple">po</abbrev>) holding posteromedial flange of telopodite <bold>C</bold> <italic><tp:taxon-name><tp:taxon-name-part taxon-name-part-type="genus">Amastigogonus</tp:taxon-name-part> <tp:taxon-name-part taxon-name-part-type="species">fossuliger</tp:taxon-name-part></tp:taxon-name></italic> Verhoeff, 1944, <named-content xmlns:xlink="http://www.w3.org/1999/xlink" content-type="dwc:institutional_code" xlink:type="simple">QVM</named-content> 23:54356; anteromedial view of tip of anterior gonopod telopodite, showing transparent pseudoflagellum (<abbrev xmlns:xlink="http://www.w3.org/1999/xlink" xlink:title="pseudoflagellum" id="ABBRID0EI4AE" xlink:type="simple">ps</abbrev>) and prostatic groove (<abbrev xmlns:xlink="http://www.w3.org/1999/xlink" xlink:title="prostatic groove" id="ABBRID0EM4AE" xlink:type="simple">pg</abbrev>) <bold>F</bold> <italic><tp:taxon-name><tp:taxon-name-part taxon-name-part-type="genus">Amastigogonus</tp:taxon-name-part> <tp:taxon-name-part taxon-name-part-type="species">tasmanianus</tp:taxon-name-part></tp:taxon-name></italic> (Chamberlin, 1920) ex <named-content xmlns:xlink="http://www.w3.org/1999/xlink" content-type="dwc:institutional_code" xlink:type="simple">QVM</named-content> 23:54344, isolated right posterior gonopod, medial view. Scale bars: <bold>A, B</bold> = 1.0 mm, <bold>C</bold> = 0.25 mm, <bold>F</bold> = 0.5 mm.</p></caption><graphic xmlns:xlink="http://www.w3.org/1999/xlink" xlink:href="zookeys-652-001-g003.jpg" position="float" orientation="portrait" xlink:type="simple" id="oo_121368.jpg"/></fig><p>Female slightly larger in diameter than male with same ring count; leg 1 normally leg-like, claw-bearing; no prefemoral pads on any legs.</p></tp:treatment-sec><tp:treatment-sec sec-type="remarks" id="SECID0ER5AE"><title>Remarks.</title><p>
              <italic><tp:taxon-name><tp:taxon-name-part taxon-name-part-type="genus">Amastigogonus</tp:taxon-name-part></tp:taxon-name></italic> species are closely similar in size, general appearance and habits, and males can only be positively identified by close inspection, and usually dissection, of the anterior gonopods. There is also some variation in non-gonopodal male structures, as noted here and in the species descriptions. The most reliable of these differences are in cardo shape and modifications of near-aperture legs:</p><p>
              <italic>Cardo</italic>. In <italic><tp:taxon-name><tp:taxon-name-part taxon-name-part-type="genus">Amastigogonus</tp:taxon-name-part> <tp:taxon-name-part taxon-name-part-type="species">danpicola</tp:taxon-name-part></tp:taxon-name></italic> sp. n. the cardo extends further ventrally in its posterior half than in its anterior half, i.e. the cardo is deeper posteriorly (Fig. <xref ref-type="fig" rid="F4">4A</xref>). In other <italic><tp:taxon-name><tp:taxon-name-part taxon-name-part-type="genus">Amastigogonus</tp:taxon-name-part></tp:taxon-name></italic> species the ventral edge of the cardo is either evenly convex or is deeper anteriorly (Fig. <xref ref-type="fig" rid="F4">4B</xref>).</p><fig id="F4" position="float" orientation="portrait"><label>Figure 4.</label><caption><p>
          <bold>A, B</bold> Lateral view of right cardo of <bold>A</bold> <italic><tp:taxon-name><tp:taxon-name-part taxon-name-part-type="genus">Amastigogonus</tp:taxon-name-part> <tp:taxon-name-part taxon-name-part-type="species">danpicola</tp:taxon-name-part></tp:taxon-name></italic> sp. n., holotype, <named-content xmlns:xlink="http://www.w3.org/1999/xlink" content-type="dwc:institutional_code" xlink:type="simple">QVM</named-content> 23:54377 and <bold>B</bold> <italic><tp:taxon-name><tp:taxon-name-part taxon-name-part-type="genus">Amastigogonus</tp:taxon-name-part> <tp:taxon-name-part taxon-name-part-type="species">fossuliger</tp:taxon-name-part></tp:taxon-name></italic> Verhoeff, 1944, ex <named-content xmlns:xlink="http://www.w3.org/1999/xlink" content-type="dwc:institutional_code" xlink:type="simple">QVM</named-content> 23:54468 <bold>C–G</bold> Posterior view of left leg 1 of <bold>C</bold> <italic><tp:taxon-name><tp:taxon-name-part taxon-name-part-type="genus">Amastigogonus</tp:taxon-name-part> <tp:taxon-name-part taxon-name-part-type="species">danpicola</tp:taxon-name-part></tp:taxon-name></italic> sp. n., ex <named-content xmlns:xlink="http://www.w3.org/1999/xlink" content-type="dwc:institutional_code" xlink:type="simple">QVM</named-content> 23:54390 <bold>D</bold> <italic><tp:taxon-name><tp:taxon-name-part taxon-name-part-type="genus">Amastigogonus</tp:taxon-name-part> <tp:taxon-name-part taxon-name-part-type="species">hellyeri</tp:taxon-name-part></tp:taxon-name></italic> sp. n., ex <named-content xmlns:xlink="http://www.w3.org/1999/xlink" content-type="dwc:institutional_code" xlink:type="simple">QVM</named-content> 23:54470 <bold>E</bold> <italic><tp:taxon-name><tp:taxon-name-part taxon-name-part-type="genus">Amastigogonus</tp:taxon-name-part> <tp:taxon-name-part taxon-name-part-type="species">michaelsae</tp:taxon-name-part></tp:taxon-name></italic> sp. n., <named-content xmlns:xlink="http://www.w3.org/1999/xlink" content-type="dwc:institutional_code" xlink:type="simple">QVM</named-content> 23:54387 <bold>F</bold> <italic><tp:taxon-name><tp:taxon-name-part taxon-name-part-type="genus">Amastigogonus</tp:taxon-name-part> <tp:taxon-name-part taxon-name-part-type="species">tasmanianus</tp:taxon-name-part></tp:taxon-name></italic> (Chamberlin, 1920), ex <named-content xmlns:xlink="http://www.w3.org/1999/xlink" content-type="dwc:institutional_code" xlink:type="simple">QVM</named-content> 23:54344 and <bold>G</bold> <italic><tp:taxon-name><tp:taxon-name-part taxon-name-part-type="genus">Amastigogonus</tp:taxon-name-part> <tp:taxon-name-part taxon-name-part-type="species">verreauxii</tp:taxon-name-part></tp:taxon-name></italic> (Gervais, 1847), <named-content xmlns:xlink="http://www.w3.org/1999/xlink" content-type="dwc:institutional_code" xlink:type="simple">TMAG</named-content> J5915. All scale bars = 0.5 mm.</p></caption><graphic xmlns:xlink="http://www.w3.org/1999/xlink" xlink:href="zookeys-652-001-g004.jpg" position="float" orientation="portrait" xlink:type="simple" id="oo_121369.jpg"/></fig><p>
              <italic>Near-aperture legs</italic>. In all <italic><tp:taxon-name><tp:taxon-name-part taxon-name-part-type="genus">Amastigogonus</tp:taxon-name-part></tp:taxon-name></italic> species, leg 7 has an elongated coxa (Fig. <xref ref-type="fig" rid="F2">2A, B</xref>; arrow). Less elongated coxae are also found on legs 10 and 11 in <italic><tp:taxon-name><tp:taxon-name-part taxon-name-part-type="genus">Amastigogonus</tp:taxon-name-part> <tp:taxon-name-part taxon-name-part-type="species">hellyeri</tp:taxon-name-part></tp:taxon-name></italic> sp. n. and on legs 6, 10 and 11 in <italic><tp:taxon-name><tp:taxon-name-part taxon-name-part-type="genus">Amastigogonus</tp:taxon-name-part> <tp:taxon-name-part taxon-name-part-type="species">danpicola</tp:taxon-name-part></tp:taxon-name></italic> sp. n. (Fig. <xref ref-type="fig" rid="F2">2C</xref>).</p><p>Other differences between species do not seem to be large enough or consistent enough to be useful for taxonomic purposes:</p><p>
              <italic>Legpair 1</italic>. The relative lengths and widths of the leg 1 podomeres vary a little between species (Fig. <xref ref-type="fig" rid="F4">4C–G</xref>), between individuals, and sometimes between right and left legs.</p><!--PageBreak--><p>
              <italic>Prefemoral pads</italic>. There are differences between species in pad length, as shown in Fig. <xref ref-type="fig" rid="F5">5A</xref> and <xref ref-type="fig" rid="F5">5B</xref> (pa), but these differences are masked by the anteroposterior size gradient on single individuals as well as by variability from individual to individual.</p><fig id="F5" position="float" orientation="portrait"><label>Figure 5.</label><caption><p>
          <bold>A, B</bold> Male midbody leg of <bold>A</bold> <italic><tp:taxon-name><tp:taxon-name-part taxon-name-part-type="genus">Amastigogonus</tp:taxon-name-part> <tp:taxon-name-part taxon-name-part-type="species">tasmanianus</tp:taxon-name-part></tp:taxon-name></italic> (Chamberlin, 1920), ex <named-content xmlns:xlink="http://www.w3.org/1999/xlink" content-type="dwc:institutional_code" xlink:type="simple">QVM</named-content> 23:54344 and <bold>B</bold> <italic><tp:taxon-name><tp:taxon-name-part taxon-name-part-type="genus">Amastigogonus</tp:taxon-name-part> <tp:taxon-name-part taxon-name-part-type="species">fossuliger</tp:taxon-name-part></tp:taxon-name></italic> Verhoeff, 1944, ex <named-content xmlns:xlink="http://www.w3.org/1999/xlink" content-type="dwc:institutional_code" xlink:type="simple">QVM</named-content> 23:54468, showing prefemoral pad (<abbrev xmlns:xlink="http://www.w3.org/1999/xlink" id="ABBRID0EQJAG" xlink:type="simple">pa</abbrev>) <bold>C</bold> <italic><tp:taxon-name><tp:taxon-name-part taxon-name-part-type="genus">Amastigogonus</tp:taxon-name-part> <tp:taxon-name-part taxon-name-part-type="species">hardyi</tp:taxon-name-part></tp:taxon-name></italic> (Chamberlin, 1920), male ex <named-content xmlns:xlink="http://www.w3.org/1999/xlink" content-type="dwc:institutional_code" xlink:type="simple">TMAG</named-content> J5897, left lateral view of rings at ca 2/3 body length, showing position of topmost horizontal stria (<abbrev xmlns:xlink="http://www.w3.org/1999/xlink" id="ABBRID0EIKAG" xlink:type="simple">st</abbrev>) relative to ozopore (<abbrev xmlns:xlink="http://www.w3.org/1999/xlink" id="ABBRID0ELKAG" xlink:type="simple">o</abbrev>). Scale bars: <bold>A, B</bold> = 0.5 mm, <bold>C</bold> = 1.0 mm.</p></caption><graphic xmlns:xlink="http://www.w3.org/1999/xlink" xlink:href="zookeys-652-001-g005.jpg" position="float" orientation="portrait" xlink:type="simple" id="oo_121372.jpg"/></fig><p>
              <italic>Metazonal striae</italic>. The height reached by the horizontal striae on the metazonites diminishes slightly from anterior to posterior. At ca 2/3 body length, the topmost horizontal stria lies at ca 1/2 or ca 3/4 of the height to the ozopore (Fig. <xref ref-type="fig" rid="F5">5C</xref>; st), depending on species, but with considerable variation between rings and between individuals.</p></tp:treatment-sec><tp:treatment-sec><!--Section generated to contain objects referenced in tp:taxon-treatment.--><fig id="F6" position="float" orientation="portrait"><label>Figure 6.</label><caption><p>Right anterior gonopod, medial view of distal portion of telopodite (left) and lateral view of distal portion of coxite process (right); <abbrev xmlns:xlink="http://www.w3.org/1999/xlink" id="ABBRID0E6RAG" xlink:type="simple">fo<def><p>  = fossa</p></def></abbrev>, <abbrev xmlns:xlink="http://www.w3.org/1999/xlink" id="ABBRID0EFSAG" xlink:type="simple">cxp<def><p>  = coxite process</p></def></abbrev>, <abbrev xmlns:xlink="http://www.w3.org/1999/xlink" id="ABBRID0ELSAG" xlink:type="simple">fl<def><p>  = posterobasal flange on telopodite</p></def></abbrev>, <abbrev xmlns:xlink="http://www.w3.org/1999/xlink" id="ABBRID0ERSAG" xlink:type="simple">pg<def><p>  = prostatic groove</p></def></abbrev>, <abbrev xmlns:xlink="http://www.w3.org/1999/xlink" id="ABBRID0EXSAG" xlink:type="simple">ps<def><p>  = pseudoflagellum</p></def></abbrev>, <abbrev xmlns:xlink="http://www.w3.org/1999/xlink" id="ABBRID0E4SAG" xlink:type="simple">t<def><p>  = folded-over tab on coxite process</p></def></abbrev>, <abbrev xmlns:xlink="http://www.w3.org/1999/xlink" id="ABBRID0EDTAG" xlink:type="simple">te<def><p>  = telopodite</p></def></abbrev>. Scale bars = 1 mm; dotted line indicates course of prostatic groove. <bold>A</bold> <italic><tp:taxon-name><tp:taxon-name-part taxon-name-part-type="genus">Amastigogonus</tp:taxon-name-part> <tp:taxon-name-part taxon-name-part-type="species">danpicola</tp:taxon-name-part></tp:taxon-name></italic> sp. n., ex <named-content xmlns:xlink="http://www.w3.org/1999/xlink" content-type="dwc:institutional_code" xlink:type="simple">QVM</named-content> 23:54378 <bold>B</bold> <italic><tp:taxon-name><tp:taxon-name-part taxon-name-part-type="genus">Amastigogonus</tp:taxon-name-part> <tp:taxon-name-part taxon-name-part-type="species">elephas</tp:taxon-name-part></tp:taxon-name></italic> sp. n., paratype, <named-content xmlns:xlink="http://www.w3.org/1999/xlink" content-type="dwc:institutional_code" xlink:type="simple">QVM</named-content> 23:54369 <bold>C</bold> <italic><tp:taxon-name><tp:taxon-name-part taxon-name-part-type="genus">Amastigogonus</tp:taxon-name-part> <tp:taxon-name-part taxon-name-part-type="species">fossuliger</tp:taxon-name-part></tp:taxon-name></italic> Verhoeff, 1944, <named-content xmlns:xlink="http://www.w3.org/1999/xlink" content-type="dwc:institutional_code" xlink:type="simple">QVM</named-content> 23:54406 <bold>D</bold> <italic><tp:taxon-name><tp:taxon-name-part taxon-name-part-type="genus">Amastigogonus</tp:taxon-name-part> <tp:taxon-name-part taxon-name-part-type="species">hardyi</tp:taxon-name-part></tp:taxon-name></italic> (Chamberlin, 1920), <named-content xmlns:xlink="http://www.w3.org/1999/xlink" content-type="dwc:institutional_code" xlink:type="simple">TMAG</named-content> J5987 <bold>E</bold> <italic><tp:taxon-name><tp:taxon-name-part taxon-name-part-type="genus">Amastigogonus</tp:taxon-name-part> <tp:taxon-name-part taxon-name-part-type="species">hellyeri</tp:taxon-name-part></tp:taxon-name></italic> sp. n., paratype ex <named-content xmlns:xlink="http://www.w3.org/1999/xlink" content-type="dwc:institutional_code" xlink:type="simple">QVM</named-content> 23:54515 <bold>F</bold> <italic><tp:taxon-name><tp:taxon-name-part taxon-name-part-type="genus">Amastigogonus</tp:taxon-name-part> <tp:taxon-name-part taxon-name-part-type="species">michaelsae</tp:taxon-name-part></tp:taxon-name></italic> sp. n., <named-content xmlns:xlink="http://www.w3.org/1999/xlink" content-type="dwc:institutional_code" xlink:type="simple">QVM</named-content> 23:54387.</p></caption><graphic xmlns:xlink="http://www.w3.org/1999/xlink" xlink:href="zookeys-652-001-g006.jpg" position="float" orientation="portrait" xlink:type="simple" id="oo_121373.jpg"/></fig><fig id="F8" position="float" orientation="portrait"><label>Figure 8.</label><caption><p>Right anterior gonopod, medial view of distal portion of telopodite (left) and lateral view of distal portion of coxite process (right); <abbrev xmlns:xlink="http://www.w3.org/1999/xlink" id="ABBRID0EPLBG" xlink:type="simple">cxp<def><p>  = coxite process</p></def></abbrev>, <abbrev xmlns:xlink="http://www.w3.org/1999/xlink" id="ABBRID0EVLBG" xlink:type="simple">fl<def><p>  = posterobasal flange on telopodite</p></def></abbrev>, <abbrev xmlns:xlink="http://www.w3.org/1999/xlink" id="ABBRID0E2LBG" xlink:type="simple">pg<def><p>  = prostatic groove</p></def></abbrev>, <abbrev xmlns:xlink="http://www.w3.org/1999/xlink" id="ABBRID0EBMBG" xlink:type="simple">ps<def><p>  = pseudoflagellum</p></def></abbrev>, <abbrev xmlns:xlink="http://www.w3.org/1999/xlink" id="ABBRID0EHMBG" xlink:type="simple">t<def><p>  = folded-over tab on coxite process</p></def></abbrev>, <abbrev xmlns:xlink="http://www.w3.org/1999/xlink" id="ABBRID0ENMBG" xlink:type="simple">te<def><p>  = telopodite</p></def></abbrev>. Scale bars = 1 mm; dotted line indicates course of prostatic groove. <bold>A</bold> <italic><tp:taxon-name><tp:taxon-name-part taxon-name-part-type="genus">Amastigogonus</tp:taxon-name-part> <tp:taxon-name-part taxon-name-part-type="species">orientalis</tp:taxon-name-part></tp:taxon-name></italic> sp. n., paratype ex <named-content xmlns:xlink="http://www.w3.org/1999/xlink" content-type="dwc:institutional_code" xlink:type="simple">QVM</named-content> 23:54401 <bold>B</bold> <italic><tp:taxon-name><tp:taxon-name-part taxon-name-part-type="genus">Amastigogonus</tp:taxon-name-part> <tp:taxon-name-part taxon-name-part-type="species">peninsulensis</tp:taxon-name-part></tp:taxon-name></italic> sp. n., <named-content xmlns:xlink="http://www.w3.org/1999/xlink" content-type="dwc:institutional_code" xlink:type="simple">QVM</named-content> 23:54474 <bold>C</bold> <italic><tp:taxon-name><tp:taxon-name-part taxon-name-part-type="genus">Amastigogonus</tp:taxon-name-part> <tp:taxon-name-part taxon-name-part-type="species">tasmanianus</tp:taxon-name-part></tp:taxon-name></italic> Brölemann, 1913, ex <named-content xmlns:xlink="http://www.w3.org/1999/xlink" content-type="dwc:institutional_code" xlink:type="simple">QVM</named-content> 23:54469 <bold>D</bold> <italic><tp:taxon-name><tp:taxon-name-part taxon-name-part-type="genus">Amastigogonus</tp:taxon-name-part> <tp:taxon-name-part taxon-name-part-type="species">verreauxii</tp:taxon-name-part></tp:taxon-name></italic> (Gervais, 1847), <named-content xmlns:xlink="http://www.w3.org/1999/xlink" content-type="dwc:institutional_code" xlink:type="simple">TMAG</named-content> J5915.</p></caption><graphic xmlns:xlink="http://www.w3.org/1999/xlink" xlink:href="zookeys-652-001-g008.jpg" position="float" orientation="portrait" xlink:type="simple" id="oo_121375.jpg"/></fig></tp:treatment-sec><ref-list><ref id="B7"><mixed-citation xmlns:xlink="http://www.w3.org/1999/xlink" xlink:type="simple">
          <person-group><name name-style="western"><surname>Brölemann</surname><given-names>HW</given-names></name></person-group> (<year>1913</year>) <article-title>The <tp:taxon-name><tp:taxon-name-part taxon-name-part-type="subphylum">Myriapoda</tp:taxon-name-part></tp:taxon-name> in the Australian Museum. Part ii. <tp:taxon-name><tp:taxon-name-part taxon-name-part-type="class">Diplopoda</tp:taxon-name-part></tp:taxon-name>.</article-title> <source>Records of the Australian Museum</source> <volume>10</volume>(<issue>6</issue>): <fpage>77</fpage>–<lpage>158</lpage>. [pls 14–18] <ext-link xlink:type="simple" ext-link-type="doi" xlink:href="10.3853/j.0067-1975.10.1913.899">https://doi.org/10.3853/j.0067-1975.10.1913.899</ext-link></mixed-citation></ref><ref id="B34"><mixed-citation xmlns:xlink="http://www.w3.org/1999/xlink" xlink:type="simple">
          <person-group><name name-style="western"><surname>Verhoeff</surname><given-names>KW</given-names></name></person-group> (<year>1924</year>) <article-title>Results of Dr. E. Mjöberg’s scientific expeditions to Australia 1910–1913. 34. <tp:taxon-name><tp:taxon-name-part taxon-name-part-type="subphylum">Myriapoda</tp:taxon-name-part></tp:taxon-name>: <tp:taxon-name><tp:taxon-name-part taxon-name-part-type="class">Diplopoda</tp:taxon-name-part></tp:taxon-name>.</article-title> <source>Arkiv för Zoologi</source> <volume>16</volume>(<issue>5</issue>): <fpage>1</fpage>–<lpage>142</lpage>. [pls 1–5]</mixed-citation></ref><ref id="B35"><mixed-citation xmlns:xlink="http://www.w3.org/1999/xlink" xlink:type="simple">
          <person-group><name name-style="western"><surname>Verhoeff</surname><given-names>KW</given-names></name></person-group> (<year>1932</year>) <source>Dr H. G. Bronn’s Klassen und Ordnungen des Tier-Reichs wissentschaftlich dargestellt in Wort und Bild. 5(II)2(7–13). Gliederfüssler: <tp:taxon-name><tp:taxon-name-part taxon-name-part-type="phylum">Arthropoda</tp:taxon-name-part></tp:taxon-name>. Klasse <tp:taxon-name><tp:taxon-name-part taxon-name-part-type="class">Diplopoda</tp:taxon-name-part></tp:taxon-name></source>. <publisher-name>Akademische Verlagsgesellschaft m.b.H.</publisher-name>, <publisher-loc>Leipzig</publisher-loc>, <fpage>1073</fpage>–<lpage>2084</lpage>.</mixed-citation></ref><ref id="B37"><mixed-citation xmlns:xlink="http://www.w3.org/1999/xlink" xlink:type="simple">
          <person-group><name name-style="western"><surname>Verhoeff</surname><given-names>KW</given-names></name></person-group> (<year>1944</year>) <article-title>Zur Kenntnis der Cambaliden und über einige neue australische Formen derselben.</article-title> <source>Zoologischer Anzeiger</source> <volume>145</volume>: <fpage>27</fpage>–<lpage>45</lpage>.</mixed-citation></ref><ref id="B14"><mixed-citation xmlns:xlink="http://www.w3.org/1999/xlink" xlink:type="simple">
          <person-group><name name-style="western"><surname>Jeekel</surname><given-names>CAW</given-names></name></person-group> (<year>1971</year>) [“<year>1970</year>”] <source>Nomenclator generum et familiarum Diplopodorum: a list of the genus and family-group names in the Class <tp:taxon-name><tp:taxon-name-part taxon-name-part-type="class">Diplopoda</tp:taxon-name-part></tp:taxon-name> from the 10th edition of Linnaeus, 1758, to the end of 1957. Monografieën van de Nederlandse Entomologische Vereniging 5</source>, <publisher-name>Nederlandse Entomologische Vereniging</publisher-name>, <publisher-loc>Amsterdam</publisher-loc>.</mixed-citation></ref><ref id="B15"><mixed-citation xmlns:xlink="http://www.w3.org/1999/xlink" xlink:type="simple">
          <person-group><name name-style="western"><surname>Jeekel</surname><given-names>CAW</given-names></name></person-group> (<year>1981</year>) <article-title>Australia Expedition 1980; legit Jeekel CAW and Jeekel-Rijvers AM. List of collecting stations, together with general notes on the distribution of millipedes in eastern Australia and Tasmania.</article-title> <source>Verslagen en Technische Gegevens, Instituut voor Taxonomische Zoölogie (Zoölogisch Museum), Universiteit van Amsterdam</source> <volume>30</volume>: <fpage>1</fpage>–<lpage>59</lpage>. <ext-link xlink:type="simple" ext-link-type="uri" xlink:href="http://www.repository.naturalis.nl/document/550141">http://www.repository.naturalis.nl/document/550141</ext-link></mixed-citation></ref><ref id="B18"><mixed-citation xmlns:xlink="http://www.w3.org/1999/xlink" xlink:type="simple">
          <person-group><name name-style="western"><surname>Jeekel</surname><given-names>CAW</given-names></name></person-group> (<year>2009</year>) <article-title>Millipedes from Australia, 24: <tp:taxon-name><tp:taxon-name-part taxon-name-part-type="family">Iulomorphidae</tp:taxon-name-part></tp:taxon-name> from Victoria, with the description of two new species (<tp:taxon-name><tp:taxon-name-part taxon-name-part-type="class">Diplopoda</tp:taxon-name-part></tp:taxon-name>, <tp:taxon-name><tp:taxon-name-part taxon-name-part-type="order">Spirostreptida</tp:taxon-name-part></tp:taxon-name>).</article-title> <source>Myriapod Memoranda</source> <volume>11</volume>: <fpage>31</fpage>–<lpage>41</lpage>.</mixed-citation></ref><ref id="B12"><mixed-citation xmlns:xlink="http://www.w3.org/1999/xlink" xlink:type="simple">
          <person-group><name name-style="western"><surname>Hoffman</surname><given-names>RL</given-names></name></person-group> (<year>1972</year>) <article-title>On the identity of three genera of cambaloid millipeds from the Australian region (<tp:taxon-name><tp:taxon-name-part taxon-name-part-type="order">Spirostreptida</tp:taxon-name-part></tp:taxon-name>).</article-title> <source>Psyche (Cambridge)</source> <volume>79</volume>: <fpage>200</fpage>–<lpage>208</lpage>. <ext-link xlink:type="simple" ext-link-type="doi" xlink:href="10.1155/1972/86103">https://doi.org/10.1155/1972/86103</ext-link></mixed-citation></ref><ref id="B13"><mixed-citation xmlns:xlink="http://www.w3.org/1999/xlink" xlink:type="simple">
          <person-group><name name-style="western"><surname>Hoffman</surname><given-names>RL</given-names></name></person-group> (<year>1980</year>) ["<year>1979</year>"] <source>Classification of the <tp:taxon-name><tp:taxon-name-part taxon-name-part-type="class">Diplopoda</tp:taxon-name-part></tp:taxon-name>.</source> <publisher-name>Muséum d’Histoire Naturelle</publisher-name>, <publisher-loc>Geneva</publisher-loc>, <size units="page">237 pp</size>.</mixed-citation></ref><ref id="B22"><mixed-citation xmlns:xlink="http://www.w3.org/1999/xlink" xlink:type="simple">
          <person-group><name name-style="western"><surname>Mauriès</surname><given-names>J-P</given-names></name></person-group> (<year>1987</year>) <article-title>Cambalides nouveau et peu connus d’Asie, d’Amérique et d’Océanie. II. <tp:taxon-name><tp:taxon-name-part taxon-name-part-type="family">Pseudonannolenidae</tp:taxon-name-part></tp:taxon-name>, <tp:taxon-name><tp:taxon-name-part taxon-name-part-type="family">Choctellidae</tp:taxon-name-part></tp:taxon-name> (<tp:taxon-name><tp:taxon-name-part taxon-name-part-type="subphylum">Myriapoda</tp:taxon-name-part></tp:taxon-name>, <tp:taxon-name><tp:taxon-name-part taxon-name-part-type="class">Diplopoda</tp:taxon-name-part></tp:taxon-name>).</article-title> <source>Bulletin du Muséum national d’Histoire naturelle</source>, <publisher-loc>Paris</publisher-loc>, <series>4th series, section A</series> <volume>9</volume>(<issue>1</issue>): <fpage>169</fpage>–<lpage>199</lpage>. <ext-link xlink:type="simple" ext-link-type="uri" xlink:href="http://bibliotheques.mnhn.fr/EXPLOITATION/infodoc/digitalCollections/viewerpopup.aspx?seid=BMAZO_S004_1987_T009_N001">http://bibliotheques.mnhn.fr/EXPLOITATION/infodoc/digitalCollections/viewerpopup.aspx?seid=BMAZO_S004_1987_T009_N001</ext-link></mixed-citation></ref><ref id="B23"><mixed-citation xmlns:xlink="http://www.w3.org/1999/xlink" xlink:type="simple">
          <person-group><name name-style="western"><surname>Mauriès</surname><given-names>J-P</given-names></name><name name-style="western"><surname>Golovatch</surname><given-names>SI</given-names></name><name name-style="western"><surname>Hoffman</surname><given-names>RL</given-names></name></person-group> (<year>2001</year>) <article-title>On type material and the identity of several <italic><tp:taxon-name><tp:taxon-name-part taxon-name-part-type="genus">Iulus</tp:taxon-name-part></tp:taxon-name></italic> species in the collection of the Muséum national d’Histoire naturelle in Paris (<tp:taxon-name><tp:taxon-name-part taxon-name-part-type="class">Diplopoda</tp:taxon-name-part></tp:taxon-name>, <tp:taxon-name><tp:taxon-name-part taxon-name-part-type="order">Spirostreptida</tp:taxon-name-part></tp:taxon-name>, <tp:taxon-name><tp:taxon-name-part taxon-name-part-type="order">Spirobolida</tp:taxon-name-part></tp:taxon-name>).</article-title> <source>Zoosystema</source> <volume>23</volume>(<issue>3</issue>): <fpage>579</fpage>–<lpage>589</lpage>. <ext-link xlink:type="simple" ext-link-type="uri" xlink:href="http://sciencepress.mnhn.fr/sites/default/files/articles/pdf/z2001n3a12.pdf">http://sciencepress.mnhn.fr/sites/default/files/articles/pdf/z2001n3a12.pdf</ext-link></mixed-citation></ref><ref id="B9"><mixed-citation xmlns:xlink="http://www.w3.org/1999/xlink" xlink:type="simple">
          <person-group><name name-style="western"><surname>Edward</surname><given-names>KL</given-names></name><name name-style="western"><surname>Harvey</surname><given-names>MS</given-names></name></person-group> (<year>2010</year>) <article-title>A review of the Australian millipede genus <italic><tp:taxon-name><tp:taxon-name-part taxon-name-part-type="genus">Atelomastix</tp:taxon-name-part></tp:taxon-name></italic> (<tp:taxon-name><tp:taxon-name-part taxon-name-part-type="class">Diplopoda</tp:taxon-name-part></tp:taxon-name>: <tp:taxon-name><tp:taxon-name-part taxon-name-part-type="order">Spirostreptida</tp:taxon-name-part></tp:taxon-name>: <tp:taxon-name><tp:taxon-name-part taxon-name-part-type="family">Iulomorphidae</tp:taxon-name-part></tp:taxon-name>).</article-title> <source>Zootaxa</source> <volume>2371</volume>: <fpage>1</fpage>–<lpage>63</lpage>. <ext-link xlink:type="simple" ext-link-type="uri" xlink:href="http://www.mapress.com/zootaxa/2010/f/zt02371p063.pdf">http://www.mapress.com/zootaxa/2010/f/zt02371p063.pdf</ext-link></mixed-citation></ref><ref id="B19"><mixed-citation xmlns:xlink="http://www.w3.org/1999/xlink" xlink:type="simple">
          <person-group><name name-style="western"><surname>Korsós</surname><given-names>Z</given-names></name><name name-style="western"><surname>Read</surname><given-names>HJ</given-names></name></person-group> (<year>2012</year>) <article-title>Redescription of <italic><tp:taxon-name><tp:taxon-name-part taxon-name-part-type="genus">Zinagon</tp:taxon-name-part> <tp:taxon-name-part taxon-name-part-type="species">chilensis</tp:taxon-name-part></tp:taxon-name></italic> (Silvestri, 1903) from Chile, with a species list of <tp:taxon-name><tp:taxon-name-part taxon-name-part-type="family">Iulomorphidae</tp:taxon-name-part></tp:taxon-name> from the Southern Hemisphere (<tp:taxon-name><tp:taxon-name-part taxon-name-part-type="class">Diplopoda</tp:taxon-name-part></tp:taxon-name>: <tp:taxon-name><tp:taxon-name-part taxon-name-part-type="order">Spirostreptida</tp:taxon-name-part></tp:taxon-name>: <tp:taxon-name><tp:taxon-name-part taxon-name-part-type="suborder">Epinannolenidea</tp:taxon-name-part></tp:taxon-name>).</article-title> <source>Zootaxa</source> <volume>3493</volume>: <fpage>39</fpage>–<lpage>48</lpage>.</mixed-citation></ref><ref id="B8"><mixed-citation xmlns:xlink="http://www.w3.org/1999/xlink" xlink:type="simple">
          <person-group><name name-style="western"><surname>Chamberlin</surname><given-names>RV</given-names></name></person-group> (<year>1920</year>) <article-title>The <tp:taxon-name><tp:taxon-name-part taxon-name-part-type="above-genus">Myriopoda</tp:taxon-name-part></tp:taxon-name> of the Australian region.</article-title> <source>Bulletin of the Museum of Comparative Zoology</source> <volume>64</volume>(<issue>1</issue>): <fpage>1</fpage>–<lpage>269</lpage>. <ext-link xlink:type="simple" ext-link-type="uri" xlink:href="http://biodiversitylibrary.org/page/30743608">http://biodiversitylibrary.org/page/30743608</ext-link></mixed-citation></ref></ref-list></tp:taxon-treatment>
