# Supplementary material for: Iulomorphid millipedes (Diplopoda, Spirostreptida, Iulomorphidae) of Tasmania, Australia
Source: Zookeys. 2017 Feb 6;(652):1–36. doi: 10.3897/zookeys.652.12035 (PMC5345340; doi:10.3897/zookeys.652.12035)
Supplement: XML Treatment for Amastigogonus michaelsae [file zookeys.652.12035-treatment7.xml]

<!DOCTYPE tp:taxon-treatment
  PUBLIC "-//TaxonX//DTD Taxonomic Treatment Publishing DTD v0 20100105//EN" "tax-treatment-NSO.dtd">
<tp:taxon-treatment xmlns:tp="http://www.plazi.org/taxpub"><tp:treatment-meta><kwd-group><label>Taxon classification</label><kwd><named-content content-type="kingdom">Animalia</named-content></kwd><kwd><named-content content-type="order">Spirostreptida</named-content></kwd><kwd><named-content content-type="family">Iulomorphidae</named-content></kwd></kwd-group><mixed-citation publication-type="journal"><person-group><name><surname>Mesibov</surname><given-names>Robert</given-names></name></person-group><article-title>Iulomorphid millipedes (<tp:taxon-name><tp:taxon-name-part taxon-name-part-type="class">Diplopoda</tp:taxon-name-part></tp:taxon-name>, <tp:taxon-name><tp:taxon-name-part taxon-name-part-type="order">Spirostreptida</tp:taxon-name-part></tp:taxon-name>, <tp:taxon-name><tp:taxon-name-part taxon-name-part-type="family">Iulomorphidae</tp:taxon-name-part></tp:taxon-name>) of Tasmania, Australia</article-title><source>Zookeys</source><day>6</day><month>2</month><year>2017</year><volume>2017</volume><issue>652</issue><fpage>1</fpage><lpage>36</lpage><pub-id pub-id-type="doi">10.3897/zookeys.652.12035</pub-id></mixed-citation></tp:treatment-meta><tp:nomenclature><tp:taxon-name>
              <tp:taxon-name-part taxon-name-part-type="genus">Amastigogonus</tp:taxon-name-part>
              <tp:taxon-name-part taxon-name-part-type="species">michaelsae</tp:taxon-name-part>
              <object-id xmlns:xlink="http://www.w3.org/1999/xlink" content-type="zoobank" xlink:type="simple">http://zoobank.org/EACF58B3-B650-4595-ADE9-69F25812F1EA</object-id>
            </tp:taxon-name><tp:taxon-status xmlns:xlink="http://www.w3.org/1999/xlink" xlink:type="simple">sp. n.</tp:taxon-status><xref ref-type="fig" rid="F4">Figs 4E</xref><xref ref-type="fig" rid="F6">, 6F</xref><!--PageBreak--></tp:nomenclature><tp:treatment-sec sec-type="Holotype" id="SECID0ETPAI"><title>Holotype.</title><p>Male, Douglas Creek, <abbrev xmlns:xlink="http://www.w3.org/1999/xlink" content-type="institution" xlink:title="Tasmania" id="ABBRID0EZPAI" xlink:type="simple">Tas</abbrev>, <named-content xmlns:xlink="http://www.w3.org/1999/xlink" content-type="dwc:verbatimCoordinates" xlink:type="simple"><named-content content-type="geo-json" specific-use="{&#34;type&#34;:&#34;Point&#34;,&#34;coordinates&#34;:[147.776700,-42.513900]}" id="NCID0EBQAI" xlink:type="simple">-42.5139 147.7767</named-content></named-content> ±100 m [label “EN 637 927” (= <named-content xmlns:xlink="http://www.w3.org/1999/xlink" content-type="dwc:verbatimCoordinates" xlink:type="simple"><named-content content-type="geo-json" specific-use="{&#34;type&#34;:&#34;Point&#34;,&#34;coordinates&#34;:[147.775447,-42.515451]}" id="NCID0EJQAI" xlink:type="simple">55G 563700 5292700</named-content></named-content>, AGD66)], 210 m a.s.l., 24 April 1991, R. Mesibov, <named-content xmlns:xlink="http://www.w3.org/1999/xlink" content-type="dwc:institutional_code" xlink:type="simple">QVM</named-content> 23:54374; dissected, with head and anterior rings in genitalia vial.</p></tp:treatment-sec><tp:treatment-sec sec-type="Paratypes" id="SECID0EWQAI"><title>Paratypes.</title><p>2 males, Montgomery Road, <abbrev xmlns:xlink="http://www.w3.org/1999/xlink" content-type="institution" xlink:title="Tasmania" id="ABBRID0E3QAI" xlink:type="simple">Tas</abbrev>, <named-content xmlns:xlink="http://www.w3.org/1999/xlink" content-type="dwc:verbatimCoordinates" xlink:type="simple"><named-content content-type="geo-json" specific-use="{&#34;type&#34;:&#34;Point&#34;,&#34;coordinates&#34;:[147.711100,-42.686300]}" id="NCID0EERAI" xlink:type="simple">-42.6863 147.7111</named-content></named-content> ±50 m, 330 m a.s.l., 21 June 2016, R. Mesibov, <named-content xmlns:xlink="http://www.w3.org/1999/xlink" content-type="dwc:institutional_code" xlink:type="simple">QVM</named-content> 23:54548.</p></tp:treatment-sec><tp:treatment-sec sec-type="material" id="SECID0ERRAI"><title>Other material.</title><p>11 males and 1 probable female from 8 unique localities; details in Suppl. material <xref ref-type="supplementary-material" rid="S1">1</xref>.</p><!--PageBreak--></tp:treatment-sec><tp:treatment-sec sec-type="diagnosis" id="SECID0E3RAI"><title>Diagnosis.</title><p>Like <italic><tp:taxon-name><tp:taxon-name-part taxon-name-part-type="genus">Amastigogonus</tp:taxon-name-part> <tp:taxon-name-part taxon-name-part-type="species">peninsulensis</tp:taxon-name-part></tp:taxon-name></italic> sp. n. in having a relatively broad, gently tapering pseudoflagellum; distinguished by the pseudoflagellum tip directed distally rather than posteriorly and with a prominent, posterodistally directed tooth basally on the posterior margin.</p></tp:treatment-sec><tp:treatment-sec sec-type="description" id="SECID0ERSAI"><title>Description.</title><p>Mature males observed with (55+1) rings, 3.3 mm midbody diameter to (66+1) rings, 3.4 mm. Cardo not deeper posteriorly. Leg 7 (only) with elongated coxa. Prefemoral pad ca 3/4 femur length. Striae on posterior metazonites reaching 3/4 ozopore height.</p><p>Coxite process on anterior gonopod (Fig. <xref ref-type="fig" rid="F6">6F</xref>) with posterodistal margin not extended and folded over. Telopodite without pronounced medial thickening, but with usual row of setae from near posterior margin to midline at telopodite apex, continued basally as group of sparse setae (not shown in Fig. <xref ref-type="fig" rid="F6">6F</xref>) behind tip of pseudoflagellum. Pseudoflagellum ca 1/3 telopodite width at base, curving slightly posteriorly and tapering gradually to rounded, posteriorly directed apex, and with short, sharp, posterodistally directed tooth at ca 1/4 pseudoflagellum height on posterior margin.</p></tp:treatment-sec><tp:treatment-sec sec-type="distribution" id="SECID0EATAI"><title>Distribution.</title><p>Eucalypt forest in southeast Tasmania from Coles Bay south to the Nugent area, including Maria Island (Fig. <xref ref-type="fig" rid="F7">7C</xref>), from sea level to at least 590 m. Possibly parapatric with <italic><tp:taxon-name><tp:taxon-name-part taxon-name-part-type="genus">Amastigogonus</tp:taxon-name-part> <tp:taxon-name-part taxon-name-part-type="species">danpicola</tp:taxon-name-part></tp:taxon-name></italic> sp. n. near Swansea, parapatric or overlapping with <italic><tp:taxon-name><tp:taxon-name-part taxon-name-part-type="genus">Amastigogonus</tp:taxon-name-part> <tp:taxon-name-part taxon-name-part-type="species">orientalis</tp:taxon-name-part></tp:taxon-name></italic> sp. n. west of Triabunna.</p></tp:treatment-sec><tp:treatment-sec sec-type="Name" id="SECID0EIUAI"><title>Name.</title><p>For the ecologist Karyl Michaels, who trapped specimens in the previously little-sampled dry forests of southeast Tasmania; noun in the genitive case.</p></tp:treatment-sec><tp:treatment-sec sec-type="remarks" id="SECID0ENUAI"><title>Remarks.</title><p>Most of the non-type males are partial or fragmented specimens.</p></tp:treatment-sec><tp:treatment-sec><!--Section generated to contain objects referenced in tp:taxon-treatment.--><fig id="F4" position="float" orientation="portrait"><label>Figure 4.</label><caption><p>
          <bold>A, B</bold> Lateral view of right cardo of <bold>A</bold> <italic><tp:taxon-name><tp:taxon-name-part taxon-name-part-type="genus">Amastigogonus</tp:taxon-name-part> <tp:taxon-name-part taxon-name-part-type="species">danpicola</tp:taxon-name-part></tp:taxon-name></italic> sp. n., holotype, <named-content xmlns:xlink="http://www.w3.org/1999/xlink" content-type="dwc:institutional_code" xlink:type="simple">QVM</named-content> 23:54377 and <bold>B</bold> <italic><tp:taxon-name><tp:taxon-name-part taxon-name-part-type="genus">Amastigogonus</tp:taxon-name-part> <tp:taxon-name-part taxon-name-part-type="species">fossuliger</tp:taxon-name-part></tp:taxon-name></italic> Verhoeff, 1944, ex <named-content xmlns:xlink="http://www.w3.org/1999/xlink" content-type="dwc:institutional_code" xlink:type="simple">QVM</named-content> 23:54468 <bold>C–G</bold> Posterior view of left leg 1 of <bold>C</bold> <italic><tp:taxon-name><tp:taxon-name-part taxon-name-part-type="genus">Amastigogonus</tp:taxon-name-part> <tp:taxon-name-part taxon-name-part-type="species">danpicola</tp:taxon-name-part></tp:taxon-name></italic> sp. n., ex <named-content xmlns:xlink="http://www.w3.org/1999/xlink" content-type="dwc:institutional_code" xlink:type="simple">QVM</named-content> 23:54390 <bold>D</bold> <italic><tp:taxon-name><tp:taxon-name-part taxon-name-part-type="genus">Amastigogonus</tp:taxon-name-part> <tp:taxon-name-part taxon-name-part-type="species">hellyeri</tp:taxon-name-part></tp:taxon-name></italic> sp. n., ex <named-content xmlns:xlink="http://www.w3.org/1999/xlink" content-type="dwc:institutional_code" xlink:type="simple">QVM</named-content> 23:54470 <bold>E</bold> <italic><tp:taxon-name><tp:taxon-name-part taxon-name-part-type="genus">Amastigogonus</tp:taxon-name-part> <tp:taxon-name-part taxon-name-part-type="species">michaelsae</tp:taxon-name-part></tp:taxon-name></italic> sp. n., <named-content xmlns:xlink="http://www.w3.org/1999/xlink" content-type="dwc:institutional_code" xlink:type="simple">QVM</named-content> 23:54387 <bold>F</bold> <italic><tp:taxon-name><tp:taxon-name-part taxon-name-part-type="genus">Amastigogonus</tp:taxon-name-part> <tp:taxon-name-part taxon-name-part-type="species">tasmanianus</tp:taxon-name-part></tp:taxon-name></italic> (Chamberlin, 1920), ex <named-content xmlns:xlink="http://www.w3.org/1999/xlink" content-type="dwc:institutional_code" xlink:type="simple">QVM</named-content> 23:54344 and <bold>G</bold> <italic><tp:taxon-name><tp:taxon-name-part taxon-name-part-type="genus">Amastigogonus</tp:taxon-name-part> <tp:taxon-name-part taxon-name-part-type="species">verreauxii</tp:taxon-name-part></tp:taxon-name></italic> (Gervais, 1847), <named-content xmlns:xlink="http://www.w3.org/1999/xlink" content-type="dwc:institutional_code" xlink:type="simple">TMAG</named-content> J5915. All scale bars = 0.5 mm.</p></caption><graphic xmlns:xlink="http://www.w3.org/1999/xlink" xlink:href="zookeys-652-001-g004.jpg" position="float" orientation="portrait" xlink:type="simple" id="oo_121369.jpg"/></fig><fig id="F6" position="float" orientation="portrait"><label>Figure 6.</label><caption><p>Right anterior gonopod, medial view of distal portion of telopodite (left) and lateral view of distal portion of coxite process (right); <abbrev xmlns:xlink="http://www.w3.org/1999/xlink" id="ABBRID0E6RAG" xlink:type="simple">fo<def><p>  = fossa</p></def></abbrev>, <abbrev xmlns:xlink="http://www.w3.org/1999/xlink" id="ABBRID0EFSAG" xlink:type="simple">cxp<def><p>  = coxite process</p></def></abbrev>, <abbrev xmlns:xlink="http://www.w3.org/1999/xlink" id="ABBRID0ELSAG" xlink:type="simple">fl<def><p>  = posterobasal flange on telopodite</p></def></abbrev>, <abbrev xmlns:xlink="http://www.w3.org/1999/xlink" id="ABBRID0ERSAG" xlink:type="simple">pg<def><p>  = prostatic groove</p></def></abbrev>, <abbrev xmlns:xlink="http://www.w3.org/1999/xlink" id="ABBRID0EXSAG" xlink:type="simple">ps<def><p>  = pseudoflagellum</p></def></abbrev>, <abbrev xmlns:xlink="http://www.w3.org/1999/xlink" id="ABBRID0E4SAG" xlink:type="simple">t<def><p>  = folded-over tab on coxite process</p></def></abbrev>, <abbrev xmlns:xlink="http://www.w3.org/1999/xlink" id="ABBRID0EDTAG" xlink:type="simple">te<def><p>  = telopodite</p></def></abbrev>. Scale bars = 1 mm; dotted line indicates course of prostatic groove. <bold>A</bold> <italic><tp:taxon-name><tp:taxon-name-part taxon-name-part-type="genus">Amastigogonus</tp:taxon-name-part> <tp:taxon-name-part taxon-name-part-type="species">danpicola</tp:taxon-name-part></tp:taxon-name></italic> sp. n., ex <named-content xmlns:xlink="http://www.w3.org/1999/xlink" content-type="dwc:institutional_code" xlink:type="simple">QVM</named-content> 23:54378 <bold>B</bold> <italic><tp:taxon-name><tp:taxon-name-part taxon-name-part-type="genus">Amastigogonus</tp:taxon-name-part> <tp:taxon-name-part taxon-name-part-type="species">elephas</tp:taxon-name-part></tp:taxon-name></italic> sp. n., paratype, <named-content xmlns:xlink="http://www.w3.org/1999/xlink" content-type="dwc:institutional_code" xlink:type="simple">QVM</named-content> 23:54369 <bold>C</bold> <italic><tp:taxon-name><tp:taxon-name-part taxon-name-part-type="genus">Amastigogonus</tp:taxon-name-part> <tp:taxon-name-part taxon-name-part-type="species">fossuliger</tp:taxon-name-part></tp:taxon-name></italic> Verhoeff, 1944, <named-content xmlns:xlink="http://www.w3.org/1999/xlink" content-type="dwc:institutional_code" xlink:type="simple">QVM</named-content> 23:54406 <bold>D</bold> <italic><tp:taxon-name><tp:taxon-name-part taxon-name-part-type="genus">Amastigogonus</tp:taxon-name-part> <tp:taxon-name-part taxon-name-part-type="species">hardyi</tp:taxon-name-part></tp:taxon-name></italic> (Chamberlin, 1920), <named-content xmlns:xlink="http://www.w3.org/1999/xlink" content-type="dwc:institutional_code" xlink:type="simple">TMAG</named-content> J5987 <bold>E</bold> <italic><tp:taxon-name><tp:taxon-name-part taxon-name-part-type="genus">Amastigogonus</tp:taxon-name-part> <tp:taxon-name-part taxon-name-part-type="species">hellyeri</tp:taxon-name-part></tp:taxon-name></italic> sp. n., paratype ex <named-content xmlns:xlink="http://www.w3.org/1999/xlink" content-type="dwc:institutional_code" xlink:type="simple">QVM</named-content> 23:54515 <bold>F</bold> <italic><tp:taxon-name><tp:taxon-name-part taxon-name-part-type="genus">Amastigogonus</tp:taxon-name-part> <tp:taxon-name-part taxon-name-part-type="species">michaelsae</tp:taxon-name-part></tp:taxon-name></italic> sp. n., <named-content xmlns:xlink="http://www.w3.org/1999/xlink" content-type="dwc:institutional_code" xlink:type="simple">QVM</named-content> 23:54387.</p></caption><graphic xmlns:xlink="http://www.w3.org/1999/xlink" xlink:href="zookeys-652-001-g006.jpg" position="float" orientation="portrait" xlink:type="simple" id="oo_121373.jpg"/></fig><supplementary-material xmlns:xlink="http://www.w3.org/1999/xlink" id="S1" position="float" orientation="portrait" xlink:type="simple"><label>Supplementary material 1</label><caption><p>Specimen records of Tasmanian <tp:taxon-name><tp:taxon-name-part taxon-name-part-type="family">Iulomorphidae</tp:taxon-name-part></tp:taxon-name></p></caption><p>Data type: Tab Separated Value File (tsv).</p><p>Explanation note: Specimen records of Tasmanian <tp:taxon-name><tp:taxon-name-part taxon-name-part-type="family">Iulomorphidae</tp:taxon-name-part></tp:taxon-name> as of 14 July 2016.</p><media xlink:href="zookeys-652-001-s001.txt" mimetype="text" mime-subtype="plain" position="float" orientation="portrait" xlink:type="simple" id="oo_121384.txt"/><permissions><license xlink:type="simple"><license-p>This dataset is made available under the Open Database License (<ext-link ext-link-type="uri" xlink:href="http://opendatacommons.org/licenses/odbl/1.0/" xlink:type="simple">http://opendatacommons.org/licenses/odbl/1.0/</ext-link>). The Open Database License (ODbL) is a license agreement intended to allow users to freely share, modify, and use this Dataset while maintaining this same freedom for others, provided that the original source and author(s) are credited.</license-p></license></permissions><attrib specific-use="authors">Robert Mesibov</attrib></supplementary-material><fig id="F7" position="float" orientation="portrait"><label>Figure 7.</label><caption><p>Known localities as of 14 July 2016 for Tasmanian <tp:taxon-name><tp:taxon-name-part taxon-name-part-type="family">Iulomorphidae</tp:taxon-name-part></tp:taxon-name>; Mercator projections with approximate distance scale. <bold>A</bold> <italic><tp:taxon-name><tp:taxon-name-part taxon-name-part-type="genus">Amastigogonus</tp:taxon-name-part> <tp:taxon-name-part taxon-name-part-type="species">orientalis</tp:taxon-name-part></tp:taxon-name></italic> sp. n. (open circles), <italic><tp:taxon-name><tp:taxon-name-part taxon-name-part-type="genus">Amastigogonus</tp:taxon-name-part> <tp:taxon-name-part taxon-name-part-type="species">peninsulensis</tp:taxon-name-part></tp:taxon-name></italic> sp. n. (stars), <italic><tp:taxon-name><tp:taxon-name-part taxon-name-part-type="genus">Amastigogonus</tp:taxon-name-part> <tp:taxon-name-part taxon-name-part-type="species">tasmanianus</tp:taxon-name-part></tp:taxon-name></italic> Brölemann, 1913 (triangles), <italic><tp:taxon-name><tp:taxon-name-part taxon-name-part-type="genus">Amastigogonus</tp:taxon-name-part> <tp:taxon-name-part taxon-name-part-type="species">verreauxii</tp:taxon-name-part></tp:taxon-name></italic> (Gervais, 1847) (squares) <bold>B</bold> <italic><tp:taxon-name><tp:taxon-name-part taxon-name-part-type="genus">Amastigogonus</tp:taxon-name-part> <tp:taxon-name-part taxon-name-part-type="species">fossuliger</tp:taxon-name-part></tp:taxon-name></italic> Verhoeff, 1944 (squares), <italic><tp:taxon-name><tp:taxon-name-part taxon-name-part-type="genus">Amastigogonus</tp:taxon-name-part> <tp:taxon-name-part taxon-name-part-type="species">hardyi</tp:taxon-name-part></tp:taxon-name></italic> (Chamberlin, 1920) (triangles), <italic><tp:taxon-name><tp:taxon-name-part taxon-name-part-type="genus">Amastigogonus</tp:taxon-name-part> <tp:taxon-name-part taxon-name-part-type="species">hellyeri</tp:taxon-name-part></tp:taxon-name></italic> sp. n. (stars) <bold>C</bold> <italic><tp:taxon-name><tp:taxon-name-part taxon-name-part-type="genus">Amastigogonus</tp:taxon-name-part> <tp:taxon-name-part taxon-name-part-type="species">danpicola</tp:taxon-name-part></tp:taxon-name></italic> sp. n. (squares), <italic><tp:taxon-name><tp:taxon-name-part taxon-name-part-type="genus">Amastigogonus</tp:taxon-name-part> <tp:taxon-name-part taxon-name-part-type="species">elephas</tp:taxon-name-part></tp:taxon-name></italic> sp. n. (stars), <italic><tp:taxon-name><tp:taxon-name-part taxon-name-part-type="genus">Amastigogonus</tp:taxon-name-part> <tp:taxon-name-part taxon-name-part-type="species">michaelsae</tp:taxon-name-part></tp:taxon-name></italic> sp. n. (triangles) <bold>D</bold> <italic><tp:taxon-name><tp:taxon-name-part taxon-name-part-type="genus">Atelomastix</tp:taxon-name-part> <tp:taxon-name-part taxon-name-part-type="species">bonhami</tp:taxon-name-part></tp:taxon-name></italic> sp. n. (triangles), <italic><tp:taxon-name><tp:taxon-name-part taxon-name-part-type="genus">Atelomastix</tp:taxon-name-part> <tp:taxon-name-part taxon-name-part-type="species">smithi</tp:taxon-name-part></tp:taxon-name></italic> sp. n. (stars), <italic><tp:taxon-name><tp:taxon-name-part taxon-name-part-type="genus">Equestrigonus</tp:taxon-name-part> <tp:taxon-name-part taxon-name-part-type="species">tasmaniensis</tp:taxon-name-part></tp:taxon-name></italic> gen. n., sp. n. (squares).</p></caption><graphic xmlns:xlink="http://www.w3.org/1999/xlink" xlink:href="zookeys-652-001-g007.jpg" position="float" orientation="portrait" xlink:type="simple" id="oo_121374.jpg"/></fig></tp:treatment-sec></tp:taxon-treatment>
