# Supplementary material for: Iulomorphid millipedes (Diplopoda, Spirostreptida, Iulomorphidae) of Tasmania, Australia
Source: Zookeys. 2017 Feb 6;(652):1–36. doi: 10.3897/zookeys.652.12035 (PMC5345340; doi:10.3897/zookeys.652.12035)
Supplement: XML Treatment for Amastigogonus orientalis [file zookeys.652.12035-treatment8.xml]

<!DOCTYPE tp:taxon-treatment
  PUBLIC "-//TaxonX//DTD Taxonomic Treatment Publishing DTD v0 20100105//EN" "tax-treatment-NSO.dtd">
<tp:taxon-treatment xmlns:tp="http://www.plazi.org/taxpub"><tp:treatment-meta><kwd-group><label>Taxon classification</label><kwd><named-content content-type="kingdom">Animalia</named-content></kwd><kwd><named-content content-type="order">Spirostreptida</named-content></kwd><kwd><named-content content-type="family">Iulomorphidae</named-content></kwd></kwd-group><mixed-citation publication-type="journal"><person-group><name><surname>Mesibov</surname><given-names>Robert</given-names></name></person-group><article-title>Iulomorphid millipedes (<tp:taxon-name><tp:taxon-name-part taxon-name-part-type="class">Diplopoda</tp:taxon-name-part></tp:taxon-name>, <tp:taxon-name><tp:taxon-name-part taxon-name-part-type="order">Spirostreptida</tp:taxon-name-part></tp:taxon-name>, <tp:taxon-name><tp:taxon-name-part taxon-name-part-type="family">Iulomorphidae</tp:taxon-name-part></tp:taxon-name>) of Tasmania, Australia</article-title><source>Zookeys</source><day>6</day><month>2</month><year>2017</year><volume>2017</volume><issue>652</issue><fpage>1</fpage><lpage>36</lpage><pub-id pub-id-type="doi">10.3897/zookeys.652.12035</pub-id></mixed-citation></tp:treatment-meta><tp:nomenclature><tp:taxon-name>
              <tp:taxon-name-part taxon-name-part-type="genus">Amastigogonus</tp:taxon-name-part>
              <tp:taxon-name-part taxon-name-part-type="species">orientalis</tp:taxon-name-part>
              <object-id xmlns:xlink="http://www.w3.org/1999/xlink" content-type="zoobank" xlink:type="simple">http://zoobank.org/8DAE3EF0-0CBE-4EEA-AF03-BFF855C47EA5</object-id>
            </tp:taxon-name><tp:taxon-status xmlns:xlink="http://www.w3.org/1999/xlink" xlink:type="simple">sp. n.</tp:taxon-status><xref ref-type="fig" rid="F8">Fig. 8A</xref></tp:nomenclature><tp:treatment-sec sec-type="Holotype" id="SECID0E5VAI"><title>Holotype.</title><p>Male, Maclaines Creek, <abbrev xmlns:xlink="http://www.w3.org/1999/xlink" content-type="institution" xlink:title="Tasmania" id="ABBRID0EEWAI" xlink:type="simple">Tas</abbrev>, <named-content xmlns:xlink="http://www.w3.org/1999/xlink" content-type="dwc:verbatimCoordinates" xlink:type="simple"><named-content content-type="geo-json" specific-use="{&#34;type&#34;:&#34;Point&#34;,&#34;coordinates&#34;:[147.856400,-42.462800]}" id="NCID0EMWAI" xlink:type="simple">-42.4628 147.8564</named-content></named-content> ±100 m [label “EN 703 983” (= <named-content xmlns:xlink="http://www.w3.org/1999/xlink" content-type="dwc:verbatimCoordinates" xlink:type="simple"><named-content content-type="geo-json" specific-use="{&#34;type&#34;:&#34;Point&#34;,&#34;coordinates&#34;:[147.855097,-42.464451]}" id="NCID0EUWAI" xlink:type="simple">55G 570300 5298300</named-content></named-content>, AGD66)], 260 m a.s.l., 26 April 1991, R. Mesibov, <named-content xmlns:xlink="http://www.w3.org/1999/xlink" content-type="dwc:institutional_code" xlink:type="simple">QVM</named-content> 23:54523 (in 2 pieces).</p></tp:treatment-sec><tp:treatment-sec sec-type="Paratypes" id="SECID0EBXAI"><title>Paratypes.</title><p>2 males, details as for holotype, <named-content xmlns:xlink="http://www.w3.org/1999/xlink" content-type="dwc:institutional_code" xlink:type="simple">QVM</named-content> 23:54401.</p></tp:treatment-sec><tp:treatment-sec sec-type="material" id="SECID0EPXAI"><title>Other material.</title><p>14 males and 3 probable females from 14 unique localities; details in Suppl. material <xref ref-type="supplementary-material" rid="S1">1</xref>.</p></tp:treatment-sec><tp:treatment-sec sec-type="diagnosis" id="SECID0EZXAI"><title>Diagnosis.</title><p>Like <italic><tp:taxon-name><tp:taxon-name-part taxon-name-part-type="genus">Amastigogonus</tp:taxon-name-part> <tp:taxon-name-part taxon-name-part-type="species">hellyeri</tp:taxon-name-part></tp:taxon-name></italic> sp. n. in having a broad pseudoflagellum abruptly narrowed apically; distinguished by having a subquadrate extension of the posterobasal telopodite margin, with the prostatic groove opening on a very short tooth-like extension of the reduced pseudoflagellum tip, rather than on a relatively long, flexible extension.</p></tp:treatment-sec><tp:treatment-sec sec-type="description" id="SECID0EOYAI"><title>Description.</title><p>Mature males observed with (43+3) rings, 2.6 mm midbody diameter to (67+0) rings, 4.2 mm. Cardo not deeper posteriorly. Leg 7 (only) with elongated coxa. Prefemoral pad ca 1/2 femur length. Striae on posterior metazonites reaching 3/4 ozopore height.</p><p>Coxite process on anterior gonopod (Fig. <xref ref-type="fig" rid="F8">8A</xref>) with posterodistal margin substantially extended as rounded tab and folded over laterally to ca 1/2 process width. Telopodite with posterobasal surface produced posteriorly as large rounded flange (Fig. <xref ref-type="fig" rid="F8">8A</xref>; <abbrev xmlns:xlink="http://www.w3.org/1999/xlink" xlink:title="posterobasal flange on telopodite" id="ABBRID0E4YAI" xlink:type="simple">fl</abbrev>) and with single row of prominent setae on posterior side of medial <!--PageBreak-->thickening. Pseudoflagellum ca 1/2 width of telopodite at base, expanded slightly posteriorly, tapering gradually before expanding distally in wedge shape, often curving laterally, with very short pointed extension at middle of distal margin; prostatic groove making S-bend from anterior side of pseudoflagellum into tip, terminating in pointed extension. Posterior margin of pseudoflagellum sometimes sinuous in transverse plane.</p></tp:treatment-sec><tp:treatment-sec sec-type="distribution" id="SECID0EDZAI"><title>Distribution.</title><p>Eucalypt forest over ca 100 km linear extent in the Eastern Tiers of Tasmania (Fig. <xref ref-type="fig" rid="F7">7A</xref>) from ca 150 to at least 600 m elevation; the disjunction in the distribution map is likely to be a sampling artefact. Possibly parapatric with <italic><tp:taxon-name><tp:taxon-name-part taxon-name-part-type="genus">Amastigogonus</tp:taxon-name-part> <tp:taxon-name-part taxon-name-part-type="species">elephas</tp:taxon-name-part></tp:taxon-name></italic> sp. n. near Gray; overlapping to a small extent with <italic><tp:taxon-name><tp:taxon-name-part taxon-name-part-type="genus">Amastigogonus</tp:taxon-name-part> <tp:taxon-name-part taxon-name-part-type="species">danpicola</tp:taxon-name-part></tp:taxon-name></italic> sp. n. in the Douglas-Apsley National Park and with <italic><tp:taxon-name><tp:taxon-name-part taxon-name-part-type="genus">Amastigogonus</tp:taxon-name-part> <tp:taxon-name-part taxon-name-part-type="species">fossuliger</tp:taxon-name-part></tp:taxon-name></italic> northwest of Triabunna; parapatric or overlapping with <italic><tp:taxon-name><tp:taxon-name-part taxon-name-part-type="genus">Amastigogonus</tp:taxon-name-part> <tp:taxon-name-part taxon-name-part-type="species">michaelsae</tp:taxon-name-part></tp:taxon-name></italic> sp. n. in the southern Eastern Tiers.</p></tp:treatment-sec><tp:treatment-sec sec-type="Name" id="SECID0EF2AI"><title>Name.</title><p>Latin <italic><tp:taxon-name><tp:taxon-name-part taxon-name-part-type="species">orientalis</tp:taxon-name-part></tp:taxon-name></italic>, eastern; adjective. This species is restricted to the East Coast region of Tasmania.</p></tp:treatment-sec><tp:treatment-sec><!--Section generated to contain objects referenced in tp:taxon-treatment.--><fig id="F8" position="float" orientation="portrait"><label>Figure 8.</label><caption><p>Right anterior gonopod, medial view of distal portion of telopodite (left) and lateral view of distal portion of coxite process (right); <abbrev xmlns:xlink="http://www.w3.org/1999/xlink" id="ABBRID0EPLBG" xlink:type="simple">cxp<def><p>  = coxite process</p></def></abbrev>, <abbrev xmlns:xlink="http://www.w3.org/1999/xlink" id="ABBRID0EVLBG" xlink:type="simple">fl<def><p>  = posterobasal flange on telopodite</p></def></abbrev>, <abbrev xmlns:xlink="http://www.w3.org/1999/xlink" id="ABBRID0E2LBG" xlink:type="simple">pg<def><p>  = prostatic groove</p></def></abbrev>, <abbrev xmlns:xlink="http://www.w3.org/1999/xlink" id="ABBRID0EBMBG" xlink:type="simple">ps<def><p>  = pseudoflagellum</p></def></abbrev>, <abbrev xmlns:xlink="http://www.w3.org/1999/xlink" id="ABBRID0EHMBG" xlink:type="simple">t<def><p>  = folded-over tab on coxite process</p></def></abbrev>, <abbrev xmlns:xlink="http://www.w3.org/1999/xlink" id="ABBRID0ENMBG" xlink:type="simple">te<def><p>  = telopodite</p></def></abbrev>. Scale bars = 1 mm; dotted line indicates course of prostatic groove. <bold>A</bold> <italic><tp:taxon-name><tp:taxon-name-part taxon-name-part-type="genus">Amastigogonus</tp:taxon-name-part> <tp:taxon-name-part taxon-name-part-type="species">orientalis</tp:taxon-name-part></tp:taxon-name></italic> sp. n., paratype ex <named-content xmlns:xlink="http://www.w3.org/1999/xlink" content-type="dwc:institutional_code" xlink:type="simple">QVM</named-content> 23:54401 <bold>B</bold> <italic><tp:taxon-name><tp:taxon-name-part taxon-name-part-type="genus">Amastigogonus</tp:taxon-name-part> <tp:taxon-name-part taxon-name-part-type="species">peninsulensis</tp:taxon-name-part></tp:taxon-name></italic> sp. n., <named-content xmlns:xlink="http://www.w3.org/1999/xlink" content-type="dwc:institutional_code" xlink:type="simple">QVM</named-content> 23:54474 <bold>C</bold> <italic><tp:taxon-name><tp:taxon-name-part taxon-name-part-type="genus">Amastigogonus</tp:taxon-name-part> <tp:taxon-name-part taxon-name-part-type="species">tasmanianus</tp:taxon-name-part></tp:taxon-name></italic> Brölemann, 1913, ex <named-content xmlns:xlink="http://www.w3.org/1999/xlink" content-type="dwc:institutional_code" xlink:type="simple">QVM</named-content> 23:54469 <bold>D</bold> <italic><tp:taxon-name><tp:taxon-name-part taxon-name-part-type="genus">Amastigogonus</tp:taxon-name-part> <tp:taxon-name-part taxon-name-part-type="species">verreauxii</tp:taxon-name-part></tp:taxon-name></italic> (Gervais, 1847), <named-content xmlns:xlink="http://www.w3.org/1999/xlink" content-type="dwc:institutional_code" xlink:type="simple">TMAG</named-content> J5915.</p></caption><graphic xmlns:xlink="http://www.w3.org/1999/xlink" xlink:href="zookeys-652-001-g008.jpg" position="float" orientation="portrait" xlink:type="simple" id="oo_121375.jpg"/></fig><supplementary-material xmlns:xlink="http://www.w3.org/1999/xlink" id="S1" position="float" orientation="portrait" xlink:type="simple"><label>Supplementary material 1</label><caption><p>Specimen records of Tasmanian <tp:taxon-name><tp:taxon-name-part taxon-name-part-type="family">Iulomorphidae</tp:taxon-name-part></tp:taxon-name></p></caption><p>Data type: Tab Separated Value File (tsv).</p><p>Explanation note: Specimen records of Tasmanian <tp:taxon-name><tp:taxon-name-part taxon-name-part-type="family">Iulomorphidae</tp:taxon-name-part></tp:taxon-name> as of 14 July 2016.</p><media xlink:href="zookeys-652-001-s001.txt" mimetype="text" mime-subtype="plain" position="float" orientation="portrait" xlink:type="simple" id="oo_121384.txt"/><permissions><license xlink:type="simple"><license-p>This dataset is made available under the Open Database License (<ext-link ext-link-type="uri" xlink:href="http://opendatacommons.org/licenses/odbl/1.0/" xlink:type="simple">http://opendatacommons.org/licenses/odbl/1.0/</ext-link>). The Open Database License (ODbL) is a license agreement intended to allow users to freely share, modify, and use this Dataset while maintaining this same freedom for others, provided that the original source and author(s) are credited.</license-p></license></permissions><attrib specific-use="authors">Robert Mesibov</attrib></supplementary-material><fig id="F7" position="float" orientation="portrait"><label>Figure 7.</label><caption><p>Known localities as of 14 July 2016 for Tasmanian <tp:taxon-name><tp:taxon-name-part taxon-name-part-type="family">Iulomorphidae</tp:taxon-name-part></tp:taxon-name>; Mercator projections with approximate distance scale. <bold>A</bold> <italic><tp:taxon-name><tp:taxon-name-part taxon-name-part-type="genus">Amastigogonus</tp:taxon-name-part> <tp:taxon-name-part taxon-name-part-type="species">orientalis</tp:taxon-name-part></tp:taxon-name></italic> sp. n. (open circles), <italic><tp:taxon-name><tp:taxon-name-part taxon-name-part-type="genus">Amastigogonus</tp:taxon-name-part> <tp:taxon-name-part taxon-name-part-type="species">peninsulensis</tp:taxon-name-part></tp:taxon-name></italic> sp. n. (stars), <italic><tp:taxon-name><tp:taxon-name-part taxon-name-part-type="genus">Amastigogonus</tp:taxon-name-part> <tp:taxon-name-part taxon-name-part-type="species">tasmanianus</tp:taxon-name-part></tp:taxon-name></italic> Brölemann, 1913 (triangles), <italic><tp:taxon-name><tp:taxon-name-part taxon-name-part-type="genus">Amastigogonus</tp:taxon-name-part> <tp:taxon-name-part taxon-name-part-type="species">verreauxii</tp:taxon-name-part></tp:taxon-name></italic> (Gervais, 1847) (squares) <bold>B</bold> <italic><tp:taxon-name><tp:taxon-name-part taxon-name-part-type="genus">Amastigogonus</tp:taxon-name-part> <tp:taxon-name-part taxon-name-part-type="species">fossuliger</tp:taxon-name-part></tp:taxon-name></italic> Verhoeff, 1944 (squares), <italic><tp:taxon-name><tp:taxon-name-part taxon-name-part-type="genus">Amastigogonus</tp:taxon-name-part> <tp:taxon-name-part taxon-name-part-type="species">hardyi</tp:taxon-name-part></tp:taxon-name></italic> (Chamberlin, 1920) (triangles), <italic><tp:taxon-name><tp:taxon-name-part taxon-name-part-type="genus">Amastigogonus</tp:taxon-name-part> <tp:taxon-name-part taxon-name-part-type="species">hellyeri</tp:taxon-name-part></tp:taxon-name></italic> sp. n. (stars) <bold>C</bold> <italic><tp:taxon-name><tp:taxon-name-part taxon-name-part-type="genus">Amastigogonus</tp:taxon-name-part> <tp:taxon-name-part taxon-name-part-type="species">danpicola</tp:taxon-name-part></tp:taxon-name></italic> sp. n. (squares), <italic><tp:taxon-name><tp:taxon-name-part taxon-name-part-type="genus">Amastigogonus</tp:taxon-name-part> <tp:taxon-name-part taxon-name-part-type="species">elephas</tp:taxon-name-part></tp:taxon-name></italic> sp. n. (stars), <italic><tp:taxon-name><tp:taxon-name-part taxon-name-part-type="genus">Amastigogonus</tp:taxon-name-part> <tp:taxon-name-part taxon-name-part-type="species">michaelsae</tp:taxon-name-part></tp:taxon-name></italic> sp. n. (triangles) <bold>D</bold> <italic><tp:taxon-name><tp:taxon-name-part taxon-name-part-type="genus">Atelomastix</tp:taxon-name-part> <tp:taxon-name-part taxon-name-part-type="species">bonhami</tp:taxon-name-part></tp:taxon-name></italic> sp. n. (triangles), <italic><tp:taxon-name><tp:taxon-name-part taxon-name-part-type="genus">Atelomastix</tp:taxon-name-part> <tp:taxon-name-part taxon-name-part-type="species">smithi</tp:taxon-name-part></tp:taxon-name></italic> sp. n. (stars), <italic><tp:taxon-name><tp:taxon-name-part taxon-name-part-type="genus">Equestrigonus</tp:taxon-name-part> <tp:taxon-name-part taxon-name-part-type="species">tasmaniensis</tp:taxon-name-part></tp:taxon-name></italic> gen. n., sp. n. (squares).</p></caption><graphic xmlns:xlink="http://www.w3.org/1999/xlink" xlink:href="zookeys-652-001-g007.jpg" position="float" orientation="portrait" xlink:type="simple" id="oo_121374.jpg"/></fig></tp:treatment-sec></tp:taxon-treatment>
