# Supplementary material for: Iulomorphid millipedes (Diplopoda, Spirostreptida, Iulomorphidae) of Tasmania, Australia
Source: Zookeys. 2017 Feb 6;(652):1–36. doi: 10.3897/zookeys.652.12035 (PMC5345340; doi:10.3897/zookeys.652.12035)
Supplement: XML Treatment for Amastigogonus verreauxii [file zookeys.652.12035-treatment11.xml]

<!DOCTYPE tp:taxon-treatment
  PUBLIC "-//TaxonX//DTD Taxonomic Treatment Publishing DTD v0 20100105//EN" "tax-treatment-NSO.dtd">
<tp:taxon-treatment xmlns:tp="http://www.plazi.org/taxpub"><tp:treatment-meta><kwd-group><label>Taxon classification</label><kwd><named-content content-type="kingdom">Animalia</named-content></kwd><kwd><named-content content-type="order">Spirostreptida</named-content></kwd><kwd><named-content content-type="family">Iulomorphidae</named-content></kwd></kwd-group><mixed-citation publication-type="journal"><person-group><name><surname>Mesibov</surname><given-names>Robert</given-names></name></person-group><article-title>Iulomorphid millipedes (<tp:taxon-name><tp:taxon-name-part taxon-name-part-type="class">Diplopoda</tp:taxon-name-part></tp:taxon-name>, <tp:taxon-name><tp:taxon-name-part taxon-name-part-type="order">Spirostreptida</tp:taxon-name-part></tp:taxon-name>, <tp:taxon-name><tp:taxon-name-part taxon-name-part-type="family">Iulomorphidae</tp:taxon-name-part></tp:taxon-name>) of Tasmania, Australia</article-title><source>Zookeys</source><day>6</day><month>2</month><year>2017</year><volume>2017</volume><issue>652</issue><fpage>1</fpage><lpage>36</lpage><pub-id pub-id-type="doi">10.3897/zookeys.652.12035</pub-id></mixed-citation></tp:treatment-meta><tp:nomenclature><tp:taxon-name>
              <tp:taxon-name-part taxon-name-part-type="genus">Amastigogonus</tp:taxon-name-part>
              <tp:taxon-name-part taxon-name-part-type="species">verreauxii</tp:taxon-name-part>
            </tp:taxon-name><tp:taxon-authority>(Gervais, 1847)</tp:taxon-authority><xref ref-type="fig" rid="F4">Figs 4G</xref><xref ref-type="fig" rid="F8">, 8D</xref><!--PageBreak--><tp:nomenclature-citation-list><tp:nomenclature-citation><tp:taxon-name>
                  <tp:taxon-name-part taxon-name-part-type="genus">Iulus</tp:taxon-name-part> <tp:taxon-name-part taxon-name-part-type="species">verreauxii</tp:taxon-name-part></tp:taxon-name><comment><xref ref-type="bibr" rid="B11">Gervais 1847</xref>: 175.</comment></tp:nomenclature-citation><tp:nomenclature-citation><tp:taxon-name>
                  <tp:taxon-name-part taxon-name-part-type="genus">Julus</tp:taxon-name-part> <tp:taxon-name-part taxon-name-part-type="species">Verreauxii</tp:taxon-name-part></tp:taxon-name><comment><xref ref-type="bibr" rid="B31">Preudhomme de Borre 1884</xref>: 62. </comment></tp:nomenclature-citation><tp:nomenclature-citation><tp:taxon-name>“<tp:taxon-name-part taxon-name-part-type="genus">Julus</tp:taxon-name-part>” <tp:taxon-name-part taxon-name-part-type="species">verreauxii</tp:taxon-name-part></tp:taxon-name><comment><xref ref-type="bibr" rid="B15">Jeekel 1981</xref>: 43. </comment></tp:nomenclature-citation><tp:nomenclature-citation><tp:taxon-name>
                  <tp:taxon-name-part taxon-name-part-type="genus">Amastigogonus</tp:taxon-name-part> <tp:taxon-name-part taxon-name-part-type="species">verreauxii</tp:taxon-name-part></tp:taxon-name><comment><xref ref-type="bibr" rid="B23">Mauriès et al. 2001</xref>: 585 (new combination), fig. 3. <xref ref-type="bibr" rid="B19">Korsós and Read 2012</xref>: 45.</comment></tp:nomenclature-citation></tp:nomenclature-citation-list></tp:nomenclature><tp:treatment-sec sec-type="Holotype" id="SECID0EULBI"><title>Holotype.</title><p>Male, “De la Nouvelle-Hollande, sur le penchant du mont Wellington, par M. Jules Verreaux” (<xref ref-type="bibr" rid="B11">Gervais 1847</xref>: 175), <named-content xmlns:xlink="http://www.w3.org/1999/xlink" content-type="dwc:institutional_code" xlink:type="simple">MNHN</named-content> GA031. Described and illustrated by <xref ref-type="bibr" rid="B23">Mauriès et al. (2001)</xref>, specimen not re-examined.</p></tp:treatment-sec><tp:treatment-sec sec-type="material" id="SECID0ENMBI"><title>Other material.</title><p>360 males, 100 probable females and 34 possible juveniles from 111 unique localities; details in Suppl. material <xref ref-type="supplementary-material" rid="S1">1</xref>.</p></tp:treatment-sec><tp:treatment-sec sec-type="diagnosis" id="SECID0EXMBI"><title>Diagnosis.</title><p>Like <italic><tp:taxon-name><tp:taxon-name-part taxon-name-part-type="genus">Amastigogonus</tp:taxon-name-part> <tp:taxon-name-part taxon-name-part-type="species">elephas</tp:taxon-name-part></tp:taxon-name></italic> sp. n. in having a telopodite with a subquadrate extension of the posterobasal margin and a posteriorly curving pseudoflagellum; distinguished from <italic><tp:taxon-name><tp:taxon-name-part taxon-name-part-type="genus">Amastigogonus</tp:taxon-name-part> <tp:taxon-name-part taxon-name-part-type="species">elephas</tp:taxon-name-part></tp:taxon-name></italic> sp. n. in the pseudoflagellum lacking a small, tooth-like, distally directed extension on the tip.</p></tp:treatment-sec><tp:treatment-sec sec-type="description" id="SECID0E2NBI"><title>Description.</title><p>Mature males observed with (38+4) rings, midbody diameter 2.2 mm to (55+1) rings, 3.2 mm in single 1-month pitfall sample, <named-content xmlns:xlink="http://www.w3.org/1999/xlink" content-type="dwc:institutional_code" xlink:type="simple">QVM</named-content> 23:54197. Cardo not deeper posteriorly. Leg 7 (only) with elongated coxa. Prefemoral pad ca 3/4 femur length. Striae on posterior metazonites reaching ca 3/4 of ozopore height.</p><p>Coxite process on anterior gonopod (Fig. <xref ref-type="fig" rid="F8">8D</xref>) with small portion of posterodistal margin extended as rounded tab, sharply folded over laterally. Telopodite with posterobasal surface produced posteriorly as subquadrate flange (Fig. <xref ref-type="fig" rid="F8">8D</xref>; <abbrev xmlns:xlink="http://www.w3.org/1999/xlink" xlink:title="posterobasal flange on telopodite" id="ABBRID0ETOBI" xlink:type="simple">fl</abbrev>) and with single row of prominent setae on posterior side of medial thickening, on anterior side of thickening continued to telopodite apex as short row of more closely spaced setae (not shown in Fig. <xref ref-type="fig" rid="F8">8D</xref>). Pseudoflagellum arising at ca 2/3 telopodite height, ca 1/2 width of telopodite at base, curving posterodistally, the apex narrowing to truncate, posterobasally directed tip.</p></tp:treatment-sec><tp:treatment-sec sec-type="distribution" id="SECID0E2OBI"><title>Distribution.</title><p>Widespread in forested and some non-forested habitats in western and southern Tasmania and on the Central Plateau (Fig. <xref ref-type="fig" rid="F7">7A</xref>) from sea level to at least 1260 m; also found on Hunter Island in the Hunter Group in western Bass Strait. Overlaps (with some parapatry?) with <italic><tp:taxon-name><tp:taxon-name-part taxon-name-part-type="genus">Amastigogonus</tp:taxon-name-part> <tp:taxon-name-part taxon-name-part-type="species">hellyeri</tp:taxon-name-part></tp:taxon-name></italic> sp. n. in northwest Tasmania, and with <italic><tp:taxon-name><tp:taxon-name-part taxon-name-part-type="genus">Amastigogonus</tp:taxon-name-part> <tp:taxon-name-part taxon-name-part-type="species">fossuliger</tp:taxon-name-part></tp:taxon-name></italic> on the Central Plateau and possibly in far southern Tasmania (see distribution notes for <italic><tp:taxon-name><tp:taxon-name-part taxon-name-part-type="genus">Amastigogonus</tp:taxon-name-part> <tp:taxon-name-part taxon-name-part-type="species">fossuliger</tp:taxon-name-part></tp:taxon-name></italic>).</p></tp:treatment-sec><tp:treatment-sec sec-type="remarks" id="SECID0EKQBI"><title>Remarks.</title><p>
              <xref ref-type="bibr" rid="B11">Gervais (1847)</xref> described <italic><tp:taxon-name><tp:taxon-name-part taxon-name-part-type="genus">Iulus</tp:taxon-name-part> <tp:taxon-name-part taxon-name-part-type="species">Verreauxii</tp:taxon-name-part></tp:taxon-name></italic> from material in the Muséum national d’Histoire naturelle in Paris. A presumed holotype was still in the Muséum more than 150 years later and was redescribed and illustrated by <xref rid="B23" ref-type="bibr">Mauriès, Golovatch and Hoffman (2001)</xref>, who assigned the species to <italic><tp:taxon-name><tp:taxon-name-part taxon-name-part-type="genus">Amastigogonus</tp:taxon-name-part></tp:taxon-name></italic>. The type material had probably been collected on Mt Wellington by the naturalist Jules Pierre Verreaux ca 1843 during his residency in Tasmania (<xref ref-type="bibr" rid="B20">Maiden 1910</xref>: 153).</p><!--PageBreak--><p>
              <xref rid="B23" ref-type="bibr">Mauriès, Golovatch and Hoffman (2001</xref>: 585) refer to a “very faint axial line” on the promentum of the <italic><tp:taxon-name><tp:taxon-name-part taxon-name-part-type="genus">Amastigogonus</tp:taxon-name-part> <tp:taxon-name-part taxon-name-part-type="species">verreauxii</tp:taxon-name-part></tp:taxon-name></italic> holotype. The line appears to be an artefact of long preservation, as I have not observed it in any <italic><tp:taxon-name><tp:taxon-name-part taxon-name-part-type="genus">Amastigogonus</tp:taxon-name-part> <tp:taxon-name-part taxon-name-part-type="species">verreauxii</tp:taxon-name-part></tp:taxon-name></italic> specimens.</p><p>
              <italic><tp:taxon-name><tp:taxon-name-part taxon-name-part-type="genus">Amastigogonus</tp:taxon-name-part> <tp:taxon-name-part taxon-name-part-type="species">verreauxii</tp:taxon-name-part></tp:taxon-name></italic> varies remarkably little in size or gonopod details over its large range.</p></tp:treatment-sec><tp:treatment-sec><!--Section generated to contain objects referenced in tp:taxon-treatment.--><fig id="F4" position="float" orientation="portrait"><label>Figure 4.</label><caption><p>
          <bold>A, B</bold> Lateral view of right cardo of <bold>A</bold> <italic><tp:taxon-name><tp:taxon-name-part taxon-name-part-type="genus">Amastigogonus</tp:taxon-name-part> <tp:taxon-name-part taxon-name-part-type="species">danpicola</tp:taxon-name-part></tp:taxon-name></italic> sp. n., holotype, <named-content xmlns:xlink="http://www.w3.org/1999/xlink" content-type="dwc:institutional_code" xlink:type="simple">QVM</named-content> 23:54377 and <bold>B</bold> <italic><tp:taxon-name><tp:taxon-name-part taxon-name-part-type="genus">Amastigogonus</tp:taxon-name-part> <tp:taxon-name-part taxon-name-part-type="species">fossuliger</tp:taxon-name-part></tp:taxon-name></italic> Verhoeff, 1944, ex <named-content xmlns:xlink="http://www.w3.org/1999/xlink" content-type="dwc:institutional_code" xlink:type="simple">QVM</named-content> 23:54468 <bold>C–G</bold> Posterior view of left leg 1 of <bold>C</bold> <italic><tp:taxon-name><tp:taxon-name-part taxon-name-part-type="genus">Amastigogonus</tp:taxon-name-part> <tp:taxon-name-part taxon-name-part-type="species">danpicola</tp:taxon-name-part></tp:taxon-name></italic> sp. n., ex <named-content xmlns:xlink="http://www.w3.org/1999/xlink" content-type="dwc:institutional_code" xlink:type="simple">QVM</named-content> 23:54390 <bold>D</bold> <italic><tp:taxon-name><tp:taxon-name-part taxon-name-part-type="genus">Amastigogonus</tp:taxon-name-part> <tp:taxon-name-part taxon-name-part-type="species">hellyeri</tp:taxon-name-part></tp:taxon-name></italic> sp. n., ex <named-content xmlns:xlink="http://www.w3.org/1999/xlink" content-type="dwc:institutional_code" xlink:type="simple">QVM</named-content> 23:54470 <bold>E</bold> <italic><tp:taxon-name><tp:taxon-name-part taxon-name-part-type="genus">Amastigogonus</tp:taxon-name-part> <tp:taxon-name-part taxon-name-part-type="species">michaelsae</tp:taxon-name-part></tp:taxon-name></italic> sp. n., <named-content xmlns:xlink="http://www.w3.org/1999/xlink" content-type="dwc:institutional_code" xlink:type="simple">QVM</named-content> 23:54387 <bold>F</bold> <italic><tp:taxon-name><tp:taxon-name-part taxon-name-part-type="genus">Amastigogonus</tp:taxon-name-part> <tp:taxon-name-part taxon-name-part-type="species">tasmanianus</tp:taxon-name-part></tp:taxon-name></italic> (Chamberlin, 1920), ex <named-content xmlns:xlink="http://www.w3.org/1999/xlink" content-type="dwc:institutional_code" xlink:type="simple">QVM</named-content> 23:54344 and <bold>G</bold> <italic><tp:taxon-name><tp:taxon-name-part taxon-name-part-type="genus">Amastigogonus</tp:taxon-name-part> <tp:taxon-name-part taxon-name-part-type="species">verreauxii</tp:taxon-name-part></tp:taxon-name></italic> (Gervais, 1847), <named-content xmlns:xlink="http://www.w3.org/1999/xlink" content-type="dwc:institutional_code" xlink:type="simple">TMAG</named-content> J5915. All scale bars = 0.5 mm.</p></caption><graphic xmlns:xlink="http://www.w3.org/1999/xlink" xlink:href="zookeys-652-001-g004.jpg" position="float" orientation="portrait" xlink:type="simple" id="oo_121369.jpg"/></fig><fig id="F8" position="float" orientation="portrait"><label>Figure 8.</label><caption><p>Right anterior gonopod, medial view of distal portion of telopodite (left) and lateral view of distal portion of coxite process (right); <abbrev xmlns:xlink="http://www.w3.org/1999/xlink" id="ABBRID0EPLBG" xlink:type="simple">cxp<def><p>  = coxite process</p></def></abbrev>, <abbrev xmlns:xlink="http://www.w3.org/1999/xlink" id="ABBRID0EVLBG" xlink:type="simple">fl<def><p>  = posterobasal flange on telopodite</p></def></abbrev>, <abbrev xmlns:xlink="http://www.w3.org/1999/xlink" id="ABBRID0E2LBG" xlink:type="simple">pg<def><p>  = prostatic groove</p></def></abbrev>, <abbrev xmlns:xlink="http://www.w3.org/1999/xlink" id="ABBRID0EBMBG" xlink:type="simple">ps<def><p>  = pseudoflagellum</p></def></abbrev>, <abbrev xmlns:xlink="http://www.w3.org/1999/xlink" id="ABBRID0EHMBG" xlink:type="simple">t<def><p>  = folded-over tab on coxite process</p></def></abbrev>, <abbrev xmlns:xlink="http://www.w3.org/1999/xlink" id="ABBRID0ENMBG" xlink:type="simple">te<def><p>  = telopodite</p></def></abbrev>. Scale bars = 1 mm; dotted line indicates course of prostatic groove. <bold>A</bold> <italic><tp:taxon-name><tp:taxon-name-part taxon-name-part-type="genus">Amastigogonus</tp:taxon-name-part> <tp:taxon-name-part taxon-name-part-type="species">orientalis</tp:taxon-name-part></tp:taxon-name></italic> sp. n., paratype ex <named-content xmlns:xlink="http://www.w3.org/1999/xlink" content-type="dwc:institutional_code" xlink:type="simple">QVM</named-content> 23:54401 <bold>B</bold> <italic><tp:taxon-name><tp:taxon-name-part taxon-name-part-type="genus">Amastigogonus</tp:taxon-name-part> <tp:taxon-name-part taxon-name-part-type="species">peninsulensis</tp:taxon-name-part></tp:taxon-name></italic> sp. n., <named-content xmlns:xlink="http://www.w3.org/1999/xlink" content-type="dwc:institutional_code" xlink:type="simple">QVM</named-content> 23:54474 <bold>C</bold> <italic><tp:taxon-name><tp:taxon-name-part taxon-name-part-type="genus">Amastigogonus</tp:taxon-name-part> <tp:taxon-name-part taxon-name-part-type="species">tasmanianus</tp:taxon-name-part></tp:taxon-name></italic> Brölemann, 1913, ex <named-content xmlns:xlink="http://www.w3.org/1999/xlink" content-type="dwc:institutional_code" xlink:type="simple">QVM</named-content> 23:54469 <bold>D</bold> <italic><tp:taxon-name><tp:taxon-name-part taxon-name-part-type="genus">Amastigogonus</tp:taxon-name-part> <tp:taxon-name-part taxon-name-part-type="species">verreauxii</tp:taxon-name-part></tp:taxon-name></italic> (Gervais, 1847), <named-content xmlns:xlink="http://www.w3.org/1999/xlink" content-type="dwc:institutional_code" xlink:type="simple">TMAG</named-content> J5915.</p></caption><graphic xmlns:xlink="http://www.w3.org/1999/xlink" xlink:href="zookeys-652-001-g008.jpg" position="float" orientation="portrait" xlink:type="simple" id="oo_121375.jpg"/></fig><supplementary-material xmlns:xlink="http://www.w3.org/1999/xlink" id="S1" position="float" orientation="portrait" xlink:type="simple"><label>Supplementary material 1</label><caption><p>Specimen records of Tasmanian <tp:taxon-name><tp:taxon-name-part taxon-name-part-type="family">Iulomorphidae</tp:taxon-name-part></tp:taxon-name></p></caption><p>Data type: Tab Separated Value File (tsv).</p><p>Explanation note: Specimen records of Tasmanian <tp:taxon-name><tp:taxon-name-part taxon-name-part-type="family">Iulomorphidae</tp:taxon-name-part></tp:taxon-name> as of 14 July 2016.</p><media xlink:href="zookeys-652-001-s001.txt" mimetype="text" mime-subtype="plain" position="float" orientation="portrait" xlink:type="simple" id="oo_121384.txt"/><permissions><license xlink:type="simple"><license-p>This dataset is made available under the Open Database License (<ext-link ext-link-type="uri" xlink:href="http://opendatacommons.org/licenses/odbl/1.0/" xlink:type="simple">http://opendatacommons.org/licenses/odbl/1.0/</ext-link>). The Open Database License (ODbL) is a license agreement intended to allow users to freely share, modify, and use this Dataset while maintaining this same freedom for others, provided that the original source and author(s) are credited.</license-p></license></permissions><attrib specific-use="authors">Robert Mesibov</attrib></supplementary-material><fig id="F7" position="float" orientation="portrait"><label>Figure 7.</label><caption><p>Known localities as of 14 July 2016 for Tasmanian <tp:taxon-name><tp:taxon-name-part taxon-name-part-type="family">Iulomorphidae</tp:taxon-name-part></tp:taxon-name>; Mercator projections with approximate distance scale. <bold>A</bold> <italic><tp:taxon-name><tp:taxon-name-part taxon-name-part-type="genus">Amastigogonus</tp:taxon-name-part> <tp:taxon-name-part taxon-name-part-type="species">orientalis</tp:taxon-name-part></tp:taxon-name></italic> sp. n. (open circles), <italic><tp:taxon-name><tp:taxon-name-part taxon-name-part-type="genus">Amastigogonus</tp:taxon-name-part> <tp:taxon-name-part taxon-name-part-type="species">peninsulensis</tp:taxon-name-part></tp:taxon-name></italic> sp. n. (stars), <italic><tp:taxon-name><tp:taxon-name-part taxon-name-part-type="genus">Amastigogonus</tp:taxon-name-part> <tp:taxon-name-part taxon-name-part-type="species">tasmanianus</tp:taxon-name-part></tp:taxon-name></italic> Brölemann, 1913 (triangles), <italic><tp:taxon-name><tp:taxon-name-part taxon-name-part-type="genus">Amastigogonus</tp:taxon-name-part> <tp:taxon-name-part taxon-name-part-type="species">verreauxii</tp:taxon-name-part></tp:taxon-name></italic> (Gervais, 1847) (squares) <bold>B</bold> <italic><tp:taxon-name><tp:taxon-name-part taxon-name-part-type="genus">Amastigogonus</tp:taxon-name-part> <tp:taxon-name-part taxon-name-part-type="species">fossuliger</tp:taxon-name-part></tp:taxon-name></italic> Verhoeff, 1944 (squares), <italic><tp:taxon-name><tp:taxon-name-part taxon-name-part-type="genus">Amastigogonus</tp:taxon-name-part> <tp:taxon-name-part taxon-name-part-type="species">hardyi</tp:taxon-name-part></tp:taxon-name></italic> (Chamberlin, 1920) (triangles), <italic><tp:taxon-name><tp:taxon-name-part taxon-name-part-type="genus">Amastigogonus</tp:taxon-name-part> <tp:taxon-name-part taxon-name-part-type="species">hellyeri</tp:taxon-name-part></tp:taxon-name></italic> sp. n. (stars) <bold>C</bold> <italic><tp:taxon-name><tp:taxon-name-part taxon-name-part-type="genus">Amastigogonus</tp:taxon-name-part> <tp:taxon-name-part taxon-name-part-type="species">danpicola</tp:taxon-name-part></tp:taxon-name></italic> sp. n. (squares), <italic><tp:taxon-name><tp:taxon-name-part taxon-name-part-type="genus">Amastigogonus</tp:taxon-name-part> <tp:taxon-name-part taxon-name-part-type="species">elephas</tp:taxon-name-part></tp:taxon-name></italic> sp. n. (stars), <italic><tp:taxon-name><tp:taxon-name-part taxon-name-part-type="genus">Amastigogonus</tp:taxon-name-part> <tp:taxon-name-part taxon-name-part-type="species">michaelsae</tp:taxon-name-part></tp:taxon-name></italic> sp. n. (triangles) <bold>D</bold> <italic><tp:taxon-name><tp:taxon-name-part taxon-name-part-type="genus">Atelomastix</tp:taxon-name-part> <tp:taxon-name-part taxon-name-part-type="species">bonhami</tp:taxon-name-part></tp:taxon-name></italic> sp. n. (triangles), <italic><tp:taxon-name><tp:taxon-name-part taxon-name-part-type="genus">Atelomastix</tp:taxon-name-part> <tp:taxon-name-part taxon-name-part-type="species">smithi</tp:taxon-name-part></tp:taxon-name></italic> sp. n. (stars), <italic><tp:taxon-name><tp:taxon-name-part taxon-name-part-type="genus">Equestrigonus</tp:taxon-name-part> <tp:taxon-name-part taxon-name-part-type="species">tasmaniensis</tp:taxon-name-part></tp:taxon-name></italic> gen. n., sp. n. (squares).</p></caption><graphic xmlns:xlink="http://www.w3.org/1999/xlink" xlink:href="zookeys-652-001-g007.jpg" position="float" orientation="portrait" xlink:type="simple" id="oo_121374.jpg"/></fig></tp:treatment-sec><ref-list><ref id="B11"><mixed-citation xmlns:xlink="http://www.w3.org/1999/xlink" xlink:type="simple">
          <person-group><name name-style="western"><surname>Gervais</surname><given-names>P</given-names></name></person-group> (<year>1847</year>) <article-title>Myriapodes.</article-title> In: <person-group><name name-style="western"><surname>Walckenaer</surname><given-names>DA</given-names></name><name name-style="western"><surname>Gervais</surname><given-names>P</given-names></name></person-group> (<role>Eds</role>) <source>Histoire naturelle des Insectes. Aptères 4</source>. <publisher-name>Librairie Encyclopédique de Roret</publisher-name>, <publisher-loc>Paris</publisher-loc>, <fpage>1</fpage>–<lpage>333</lpage>, <fpage>577</fpage>–<lpage>595</lpage>. <ext-link xlink:type="simple" ext-link-type="uri" xlink:href="http://biodiversitylibrary.org/page/28342794">http://biodiversitylibrary.org/page/28342794</ext-link></mixed-citation></ref><ref id="B31"><mixed-citation xmlns:xlink="http://www.w3.org/1999/xlink" xlink:type="simple">
          <person-group><name name-style="western"><surname>Preudhomme de Borre</surname><given-names>A</given-names></name></person-group> (<year>1884</year>) <article-title>Tentamen catalogi Lysiopetalidarum, Julidarum, Archiulidarum, Polyzonidarum atque Siphonophoridarum hucusque descriptarum.</article-title> <source>Annales de la Société Entomologique de Belgique</source> <volume>1884</volume>: <fpage>46</fpage>–<lpage>82</lpage>. <ext-link xlink:type="simple" ext-link-type="uri" xlink:href="http://biodiversitylibrary.org/page/12735594">http://biodiversitylibrary.org/page/12735594</ext-link></mixed-citation></ref><ref id="B15"><mixed-citation xmlns:xlink="http://www.w3.org/1999/xlink" xlink:type="simple">
          <person-group><name name-style="western"><surname>Jeekel</surname><given-names>CAW</given-names></name></person-group> (<year>1981</year>) <article-title>Australia Expedition 1980; legit Jeekel CAW and Jeekel-Rijvers AM. List of collecting stations, together with general notes on the distribution of millipedes in eastern Australia and Tasmania.</article-title> <source>Verslagen en Technische Gegevens, Instituut voor Taxonomische Zoölogie (Zoölogisch Museum), Universiteit van Amsterdam</source> <volume>30</volume>: <fpage>1</fpage>–<lpage>59</lpage>. <ext-link xlink:type="simple" ext-link-type="uri" xlink:href="http://www.repository.naturalis.nl/document/550141">http://www.repository.naturalis.nl/document/550141</ext-link></mixed-citation></ref><ref id="B23"><mixed-citation xmlns:xlink="http://www.w3.org/1999/xlink" xlink:type="simple">
          <person-group><name name-style="western"><surname>Mauriès</surname><given-names>J-P</given-names></name><name name-style="western"><surname>Golovatch</surname><given-names>SI</given-names></name><name name-style="western"><surname>Hoffman</surname><given-names>RL</given-names></name></person-group> (<year>2001</year>) <article-title>On type material and the identity of several <italic><tp:taxon-name><tp:taxon-name-part taxon-name-part-type="genus">Iulus</tp:taxon-name-part></tp:taxon-name></italic> species in the collection of the Muséum national d’Histoire naturelle in Paris (<tp:taxon-name><tp:taxon-name-part taxon-name-part-type="class">Diplopoda</tp:taxon-name-part></tp:taxon-name>, <tp:taxon-name><tp:taxon-name-part taxon-name-part-type="order">Spirostreptida</tp:taxon-name-part></tp:taxon-name>, <tp:taxon-name><tp:taxon-name-part taxon-name-part-type="order">Spirobolida</tp:taxon-name-part></tp:taxon-name>).</article-title> <source>Zoosystema</source> <volume>23</volume>(<issue>3</issue>): <fpage>579</fpage>–<lpage>589</lpage>. <ext-link xlink:type="simple" ext-link-type="uri" xlink:href="http://sciencepress.mnhn.fr/sites/default/files/articles/pdf/z2001n3a12.pdf">http://sciencepress.mnhn.fr/sites/default/files/articles/pdf/z2001n3a12.pdf</ext-link></mixed-citation></ref><ref id="B19"><mixed-citation xmlns:xlink="http://www.w3.org/1999/xlink" xlink:type="simple">
          <person-group><name name-style="western"><surname>Korsós</surname><given-names>Z</given-names></name><name name-style="western"><surname>Read</surname><given-names>HJ</given-names></name></person-group> (<year>2012</year>) <article-title>Redescription of <italic><tp:taxon-name><tp:taxon-name-part taxon-name-part-type="genus">Zinagon</tp:taxon-name-part> <tp:taxon-name-part taxon-name-part-type="species">chilensis</tp:taxon-name-part></tp:taxon-name></italic> (Silvestri, 1903) from Chile, with a species list of <tp:taxon-name><tp:taxon-name-part taxon-name-part-type="family">Iulomorphidae</tp:taxon-name-part></tp:taxon-name> from the Southern Hemisphere (<tp:taxon-name><tp:taxon-name-part taxon-name-part-type="class">Diplopoda</tp:taxon-name-part></tp:taxon-name>: <tp:taxon-name><tp:taxon-name-part taxon-name-part-type="order">Spirostreptida</tp:taxon-name-part></tp:taxon-name>: <tp:taxon-name><tp:taxon-name-part taxon-name-part-type="suborder">Epinannolenidea</tp:taxon-name-part></tp:taxon-name>).</article-title> <source>Zootaxa</source> <volume>3493</volume>: <fpage>39</fpage>–<lpage>48</lpage>.</mixed-citation></ref><ref id="B20"><mixed-citation xmlns:xlink="http://www.w3.org/1999/xlink" xlink:type="simple">
          <person-group><name name-style="western"><surname>Maiden</surname><given-names>JH</given-names></name></person-group> (<year>1910</year>) <article-title>Records of the earlier French botanists as regards Australian plants.</article-title> <source>Journal and Proceedings of the Royal Society of New South Wales for 1910</source> <volume>44</volume>(<issue>1</issue>): <fpage>123</fpage>–<lpage>155</lpage>. <ext-link xlink:type="simple" ext-link-type="uri" xlink:href="http://biodiversitylibrary.org/page/41915936">http://biodiversitylibrary.org/page/41915936</ext-link></mixed-citation></ref></ref-list></tp:taxon-treatment>
