# Supplementary material for: Iulomorphid millipedes (Diplopoda, Spirostreptida, Iulomorphidae) of Tasmania, Australia
Source: Zookeys. 2017 Feb 6;(652):1–36. doi: 10.3897/zookeys.652.12035 (PMC5345340; doi:10.3897/zookeys.652.12035)
Supplement: XML Treatment for Atelomastix smithi [file zookeys.652.12035-treatment14.xml]

<!DOCTYPE tp:taxon-treatment
  PUBLIC "-//TaxonX//DTD Taxonomic Treatment Publishing DTD v0 20100105//EN" "tax-treatment-NSO.dtd">
<tp:taxon-treatment xmlns:tp="http://www.plazi.org/taxpub"><tp:treatment-meta><kwd-group><label>Taxon classification</label><kwd><named-content content-type="kingdom">Animalia</named-content></kwd><kwd><named-content content-type="order">Spirostreptida</named-content></kwd><kwd><named-content content-type="family">Iulomorphidae</named-content></kwd></kwd-group><mixed-citation publication-type="journal"><person-group><name><surname>Mesibov</surname><given-names>Robert</given-names></name></person-group><article-title>Iulomorphid millipedes (<tp:taxon-name><tp:taxon-name-part taxon-name-part-type="class">Diplopoda</tp:taxon-name-part></tp:taxon-name>, <tp:taxon-name><tp:taxon-name-part taxon-name-part-type="order">Spirostreptida</tp:taxon-name-part></tp:taxon-name>, <tp:taxon-name><tp:taxon-name-part taxon-name-part-type="family">Iulomorphidae</tp:taxon-name-part></tp:taxon-name>) of Tasmania, Australia</article-title><source>Zookeys</source><day>6</day><month>2</month><year>2017</year><volume>2017</volume><issue>652</issue><fpage>1</fpage><lpage>36</lpage><pub-id pub-id-type="doi">10.3897/zookeys.652.12035</pub-id></mixed-citation></tp:treatment-meta><tp:nomenclature><tp:taxon-name>
              <tp:taxon-name-part taxon-name-part-type="genus">Atelomastix</tp:taxon-name-part>
              <tp:taxon-name-part taxon-name-part-type="species">smithi</tp:taxon-name-part>
              <object-id xmlns:xlink="http://www.w3.org/1999/xlink" content-type="zoobank" xlink:type="simple">http://zoobank.org/29E9625F-5B3F-4325-BF06-11694A4D9BC2</object-id>
            </tp:taxon-name><tp:taxon-status xmlns:xlink="http://www.w3.org/1999/xlink" xlink:type="simple">sp. n.</tp:taxon-status><xref ref-type="fig" rid="F10">Fig. 10B</xref><!--PageBreak--></tp:nomenclature><tp:treatment-sec sec-type="Holotype" id="SECID0ERTCI"><title>Holotype.</title><p>Male, Ooze Lake, <abbrev xmlns:xlink="http://www.w3.org/1999/xlink" content-type="institution" xlink:title="Tasmania" id="ABBRID0EXTCI" xlink:type="simple">Tas</abbrev>, <named-content xmlns:xlink="http://www.w3.org/1999/xlink" content-type="dwc:verbatimCoordinates" xlink:type="simple"><named-content content-type="geo-json" specific-use="{&#34;type&#34;:&#34;Point&#34;,&#34;coordinates&#34;:[146.701900,-43.500300]}" id="NCID0E6TCI" xlink:type="simple">-43.5003 146.7019</named-content></named-content> ±100 m [label “DM 758 834” (= <named-content xmlns:xlink="http://www.w3.org/1999/xlink" content-type="dwc:verbatimCoordinates" xlink:type="simple"><named-content content-type="geo-json" specific-use="{&#34;type&#34;:&#34;Point&#34;,&#34;coordinates&#34;:[146.700650,-43.501937]}" id="NCID0EOUCI" xlink:type="simple">55G 475800 5183400</named-content></named-content>, AGD66)], 870 m a.s.l., 16 February 1988, S.J. Smith, <named-content xmlns:xlink="http://www.w3.org/1999/xlink" content-type="dwc:institutional_code" xlink:type="simple">QVM</named-content> 23:54179; dissected.</p></tp:treatment-sec><tp:treatment-sec sec-type="Paratypes" id="SECID0E2UCI"><title>Paratypes.</title><p>2 males and 1 juvenile, details as for holotype, <named-content xmlns:xlink="http://www.w3.org/1999/xlink" content-type="dwc:institutional_code" xlink:type="simple">QVM</named-content> 23:54484; 1 male, Promontory Lake, <abbrev xmlns:xlink="http://www.w3.org/1999/xlink" content-type="institution" xlink:title="Tasmania" id="ABBRID0EJVCI" xlink:type="simple">Tas</abbrev>, <named-content xmlns:xlink="http://www.w3.org/1999/xlink" content-type="dwc:verbatimCoordinates" xlink:type="simple"><named-content content-type="geo-json" specific-use="{&#34;type&#34;:&#34;Point&#34;,&#34;coordinates&#34;:[146.365300,-43.166700]}" id="NCID0ERVCI" xlink:type="simple">-43.1667 146.3653</named-content></named-content> ±1 km [label “DN 483 203” (= <named-content xmlns:xlink="http://www.w3.org/1999/xlink" content-type="dwc:verbatimCoordinates" xlink:type="simple"><named-content content-type="geo-json" specific-use="{&#34;type&#34;:&#34;Point&#34;,&#34;coordinates&#34;:[146.363971,-43.168293]}" id="NCID0EZVCI" xlink:type="simple">55G 448300 5220300</named-content></named-content>, AGD66)], 25 February 2004, P. Sugden, <named-content xmlns:xlink="http://www.w3.org/1999/xlink" content-type="dwc:institutional_code" xlink:type="simple">QVM</named-content> 23:24959.</p><!--PageBreak--></tp:treatment-sec><tp:treatment-sec sec-type="material" id="SECID0EHWCI"><title>Other material.</title><p>None.</p></tp:treatment-sec><tp:treatment-sec sec-type="diagnosis" id="SECID0EMWCI"><title>Diagnosis.</title><p>Readily distinguished from the otherwise similar <italic><tp:taxon-name><tp:taxon-name-part taxon-name-part-type="genus">Atelomastix</tp:taxon-name-part> <tp:taxon-name-part taxon-name-part-type="species">bonhami</tp:taxon-name-part></tp:taxon-name></italic> sp. n. by the pseudoflagellum curving distally; this difference can be seen in undissected males.</p></tp:treatment-sec><tp:treatment-sec sec-type="description" id="SECID0EBXCI"><title>Description.</title><p>As for <italic><tp:taxon-name><tp:taxon-name-part taxon-name-part-type="genus">Atelomastix</tp:taxon-name-part> <tp:taxon-name-part taxon-name-part-type="species">bonhami</tp:taxon-name-part></tp:taxon-name></italic> sp. n., but the two known males with 40-50 ocelli in 5-6 horizontal rows; holotype with (54+0) rings, 2.2 mm midbody diameter, paratype with (47+1) rings, 2.1 mm. Females (<named-content xmlns:xlink="http://www.w3.org/1999/xlink" content-type="dwc:institutional_code" xlink:type="simple">QVM</named-content> 23:54484) more robust than males: (42+1) and (47+0) rings, both 2.5 mm in midbody diameter.</p><p>Anterior gonopod (Fig. <xref ref-type="fig" rid="F10">10B</xref>) with sclerite “a” bending posteriorly near bluntly rounded, thickened apex; pseudoflagellum (Fig. <xref ref-type="fig" rid="F10">10B</xref>; <abbrev xmlns:xlink="http://www.w3.org/1999/xlink" xlink:title="pseudoflagellum" id="ABBRID0EIYCI" xlink:type="simple">ps</abbrev>) arising at ca 3/4 gonopod height, curving smoothly distally, bending medially and terminating just beneath sclerite “a” apex; a longitudinally divided, thickened tab (Fig. <xref ref-type="fig" rid="F10">10B; t</xref>) arising just distal to pseudoflagellum origin along sclerite “a” midline. Sclerite “b” arising medially at ca 1/3 gonopod height, ca 2x as wide distally as at origin, thickly lamellar, the distal margin with rounded corners, sloping anterobasally; a double row of small, short setae near distal margin. Sclerite “c” more or less cylindrical, slightly tapered, apex thickened with shallow notch on anterior surface; a few long setae on anterior surface of sclerite at level of sclerite “b” apex.</p></tp:treatment-sec><tp:treatment-sec sec-type="distribution" id="SECID0EQYCI"><title>Distribution.</title><p>Known from two localities ca 45 km apart at ca 900 m elevation, south and west of the known range of <italic><tp:taxon-name><tp:taxon-name-part taxon-name-part-type="genus">Atelomastix</tp:taxon-name-part> <tp:taxon-name-part taxon-name-part-type="species">bonhami</tp:taxon-name-part></tp:taxon-name></italic> sp. n. in southwest Tasmania (Fig. <xref ref-type="fig" rid="F7">7D</xref>). <italic><tp:taxon-name><tp:taxon-name-part taxon-name-part-type="genus">Atelomastix</tp:taxon-name-part> <tp:taxon-name-part taxon-name-part-type="species">smithi</tp:taxon-name-part></tp:taxon-name></italic> sp. n. is likely to be more widely distributed in this little-sampled wilderness area.</p></tp:treatment-sec><tp:treatment-sec sec-type="Name" id="SECID0EYZCI"><title>Name.</title><p>For Steven J. Smith, first collector of this species and formerly a senior zoologist with the Tasmanian Parks and Wildlife Service; noun in the genitive case.</p></tp:treatment-sec><tp:treatment-sec><!--Section generated to contain objects referenced in tp:taxon-treatment.--><fig id="F10" position="float" orientation="portrait"><label>Figure 10.</label><caption><p>
          <bold>A, C, D</bold> <italic><tp:taxon-name><tp:taxon-name-part taxon-name-part-type="genus">Atelomastix</tp:taxon-name-part> <tp:taxon-name-part taxon-name-part-type="species">bonhami</tp:taxon-name-part></tp:taxon-name></italic> sp. n., male, <named-content xmlns:xlink="http://www.w3.org/1999/xlink" content-type="dwc:institutional_code" xlink:type="simple">QVM</named-content> 23:54174 <bold>B</bold> <italic><tp:taxon-name><tp:taxon-name-part taxon-name-part-type="genus">Atelomastix</tp:taxon-name-part> <tp:taxon-name-part taxon-name-part-type="species">smithi</tp:taxon-name-part></tp:taxon-name></italic>, sp. n., male paratype, <named-content xmlns:xlink="http://www.w3.org/1999/xlink" content-type="dwc:institutional_code" xlink:type="simple">QVM</named-content> 23:24959 <bold>A, B</bold> Left anterior gonopod, medial view; <abbrev xmlns:xlink="http://www.w3.org/1999/xlink" id="ABBRID0EDMCI" xlink:type="simple">ps<def><p>  = pseudoflagellum</p></def></abbrev>, <abbrev xmlns:xlink="http://www.w3.org/1999/xlink" id="ABBRID0EJMCI" xlink:type="simple">t<def><p>  = process “a” tab</p></def></abbrev>; dotted line indicates prostatic groove <bold>C</bold> Posterior gonopods, posterior view <bold>D</bold> Left leg 1, anterior view; at = anterior tab on prefemur. Scale bars = 0.25 mm.</p></caption><graphic xmlns:xlink="http://www.w3.org/1999/xlink" xlink:href="zookeys-652-001-g010.jpg" position="float" orientation="portrait" xlink:type="simple" id="oo_121377.jpg"/></fig><fig id="F7" position="float" orientation="portrait"><label>Figure 7.</label><caption><p>Known localities as of 14 July 2016 for Tasmanian <tp:taxon-name><tp:taxon-name-part taxon-name-part-type="family">Iulomorphidae</tp:taxon-name-part></tp:taxon-name>; Mercator projections with approximate distance scale. <bold>A</bold> <italic><tp:taxon-name><tp:taxon-name-part taxon-name-part-type="genus">Amastigogonus</tp:taxon-name-part> <tp:taxon-name-part taxon-name-part-type="species">orientalis</tp:taxon-name-part></tp:taxon-name></italic> sp. n. (open circles), <italic><tp:taxon-name><tp:taxon-name-part taxon-name-part-type="genus">Amastigogonus</tp:taxon-name-part> <tp:taxon-name-part taxon-name-part-type="species">peninsulensis</tp:taxon-name-part></tp:taxon-name></italic> sp. n. (stars), <italic><tp:taxon-name><tp:taxon-name-part taxon-name-part-type="genus">Amastigogonus</tp:taxon-name-part> <tp:taxon-name-part taxon-name-part-type="species">tasmanianus</tp:taxon-name-part></tp:taxon-name></italic> Brölemann, 1913 (triangles), <italic><tp:taxon-name><tp:taxon-name-part taxon-name-part-type="genus">Amastigogonus</tp:taxon-name-part> <tp:taxon-name-part taxon-name-part-type="species">verreauxii</tp:taxon-name-part></tp:taxon-name></italic> (Gervais, 1847) (squares) <bold>B</bold> <italic><tp:taxon-name><tp:taxon-name-part taxon-name-part-type="genus">Amastigogonus</tp:taxon-name-part> <tp:taxon-name-part taxon-name-part-type="species">fossuliger</tp:taxon-name-part></tp:taxon-name></italic> Verhoeff, 1944 (squares), <italic><tp:taxon-name><tp:taxon-name-part taxon-name-part-type="genus">Amastigogonus</tp:taxon-name-part> <tp:taxon-name-part taxon-name-part-type="species">hardyi</tp:taxon-name-part></tp:taxon-name></italic> (Chamberlin, 1920) (triangles), <italic><tp:taxon-name><tp:taxon-name-part taxon-name-part-type="genus">Amastigogonus</tp:taxon-name-part> <tp:taxon-name-part taxon-name-part-type="species">hellyeri</tp:taxon-name-part></tp:taxon-name></italic> sp. n. (stars) <bold>C</bold> <italic><tp:taxon-name><tp:taxon-name-part taxon-name-part-type="genus">Amastigogonus</tp:taxon-name-part> <tp:taxon-name-part taxon-name-part-type="species">danpicola</tp:taxon-name-part></tp:taxon-name></italic> sp. n. (squares), <italic><tp:taxon-name><tp:taxon-name-part taxon-name-part-type="genus">Amastigogonus</tp:taxon-name-part> <tp:taxon-name-part taxon-name-part-type="species">elephas</tp:taxon-name-part></tp:taxon-name></italic> sp. n. (stars), <italic><tp:taxon-name><tp:taxon-name-part taxon-name-part-type="genus">Amastigogonus</tp:taxon-name-part> <tp:taxon-name-part taxon-name-part-type="species">michaelsae</tp:taxon-name-part></tp:taxon-name></italic> sp. n. (triangles) <bold>D</bold> <italic><tp:taxon-name><tp:taxon-name-part taxon-name-part-type="genus">Atelomastix</tp:taxon-name-part> <tp:taxon-name-part taxon-name-part-type="species">bonhami</tp:taxon-name-part></tp:taxon-name></italic> sp. n. (triangles), <italic><tp:taxon-name><tp:taxon-name-part taxon-name-part-type="genus">Atelomastix</tp:taxon-name-part> <tp:taxon-name-part taxon-name-part-type="species">smithi</tp:taxon-name-part></tp:taxon-name></italic> sp. n. (stars), <italic><tp:taxon-name><tp:taxon-name-part taxon-name-part-type="genus">Equestrigonus</tp:taxon-name-part> <tp:taxon-name-part taxon-name-part-type="species">tasmaniensis</tp:taxon-name-part></tp:taxon-name></italic> gen. n., sp. n. (squares).</p></caption><graphic xmlns:xlink="http://www.w3.org/1999/xlink" xlink:href="zookeys-652-001-g007.jpg" position="float" orientation="portrait" xlink:type="simple" id="oo_121374.jpg"/></fig></tp:treatment-sec></tp:taxon-treatment>
