# Supplementary material for: Iulomorphid millipedes (Diplopoda, Spirostreptida, Iulomorphidae) of Tasmania, Australia
Source: Zookeys. 2017 Feb 6;(652):1–36. doi: 10.3897/zookeys.652.12035 (PMC5345340; doi:10.3897/zookeys.652.12035)
Supplement: XML Treatment for Equestrigonus [file zookeys.652.12035-treatment15.xml]

<!DOCTYPE tp:taxon-treatment
  PUBLIC "-//TaxonX//DTD Taxonomic Treatment Publishing DTD v0 20100105//EN" "tax-treatment-NSO.dtd">
<tp:taxon-treatment xmlns:tp="http://www.plazi.org/taxpub"><tp:treatment-meta><kwd-group><label>Taxon classification</label><kwd><named-content content-type="kingdom">Animalia</named-content></kwd><kwd><named-content content-type="order">Spirostreptida</named-content></kwd><kwd><named-content content-type="family">Iulomorphidae</named-content></kwd></kwd-group><mixed-citation publication-type="journal"><person-group><name><surname>Mesibov</surname><given-names>Robert</given-names></name></person-group><article-title>Iulomorphid millipedes (<tp:taxon-name><tp:taxon-name-part taxon-name-part-type="class">Diplopoda</tp:taxon-name-part></tp:taxon-name>, <tp:taxon-name><tp:taxon-name-part taxon-name-part-type="order">Spirostreptida</tp:taxon-name-part></tp:taxon-name>, <tp:taxon-name><tp:taxon-name-part taxon-name-part-type="family">Iulomorphidae</tp:taxon-name-part></tp:taxon-name>) of Tasmania, Australia</article-title><source>Zookeys</source><day>6</day><month>2</month><year>2017</year><volume>2017</volume><issue>652</issue><fpage>1</fpage><lpage>36</lpage><pub-id pub-id-type="doi">10.3897/zookeys.652.12035</pub-id></mixed-citation></tp:treatment-meta><tp:nomenclature><tp:taxon-name>
              <tp:taxon-name-part taxon-name-part-type="genus">Equestrigonus</tp:taxon-name-part>
              <object-id xmlns:xlink="http://www.w3.org/1999/xlink" content-type="zoobank" xlink:type="simple">http://zoobank.org/0FB5A7A5-C4DE-4C93-A17A-8D857A7C9B4A</object-id>
            </tp:taxon-name><tp:taxon-status xmlns:xlink="http://www.w3.org/1999/xlink" xlink:type="simple">gen. n.</tp:taxon-status></tp:nomenclature><tp:treatment-sec sec-type="diagnosis" id="SECID0EA2CI"><title>Diagnosis.</title><p>Like <italic><tp:taxon-name><tp:taxon-name-part taxon-name-part-type="genus">Amastigogonus</tp:taxon-name-part></tp:taxon-name></italic> and <italic><tp:taxon-name><tp:taxon-name-part taxon-name-part-type="genus">Victoriocambala</tp:taxon-name-part></tp:taxon-name></italic> Verhoeff, 1944 in having greatly reduced posterior gonopods with a single lateral process, and relatively simple, two-branched anterior gonopods with the prostatic groove entering a pseudoflagellum on the telopodite. Distinguished from the other two genera by the form of the anterior gonopods (Figs <xref ref-type="fig" rid="F11">11A</xref>, <xref ref-type="fig" rid="F13">13A</xref>): coxite process a bluntly pointed rod, longer than telopodite; telopodite slender with a distal, spreading crown of setae. Distinguished from all other Tasmanian <tp:taxon-name><tp:taxon-name-part taxon-name-part-type="family">Iulomorphidae</tp:taxon-name-part></tp:taxon-name> by the posteroventral extension of the cardo (Fig. <xref ref-type="fig" rid="F12">12B</xref>; ce) in males.</p><fig id="F11" position="float" orientation="portrait"><label>Figure 11.</label><caption><p>
          <italic><tp:taxon-name><tp:taxon-name-part taxon-name-part-type="genus">Equestrigonus</tp:taxon-name-part> <tp:taxon-name-part taxon-name-part-type="species">tasmaniensis</tp:taxon-name-part></tp:taxon-name></italic> gen. n., sp. n. <bold>A</bold> Gonopod aperture (a) of male paratype <named-content xmlns:xlink="http://www.w3.org/1999/xlink" content-type="dwc:institutional_code" xlink:type="simple">QVM</named-content> 23:11638, left ventrolateral view, showing protruding tips of anterior gonopods. <abbrev xmlns:xlink="http://www.w3.org/1999/xlink" id="ABBRID0EG4CI" xlink:type="simple">cx<def><p>  = right coxite tip (“prick spur”)</p></def></abbrev>, <abbrev xmlns:xlink="http://www.w3.org/1999/xlink" id="ABBRID0EM4CI" xlink:type="simple">te<def><p>  = right telopodite tip (“rowel spur”)</p></def></abbrev>, <abbrev xmlns:xlink="http://www.w3.org/1999/xlink" id="ABBRID0ES4CI" xlink:type="simple">ps<def><p>  = pseudoflagellum</p></def></abbrev> <bold>B</bold> Male holotype <named-content xmlns:xlink="http://www.w3.org/1999/xlink" content-type="dwc:institutional_code" xlink:type="simple">QVM</named-content> 23:54173, habitus. Scale bars: <bold>A</bold> = 0.2 mm, <bold>B</bold> = 5 mm.</p></caption><graphic xmlns:xlink="http://www.w3.org/1999/xlink" xlink:href="zookeys-652-001-g011.jpg" position="float" orientation="portrait" xlink:type="simple" id="oo_121378.jpg"/></fig><fig id="F12" position="float" orientation="portrait"><label>Figure 12.</label><caption><p>
          <italic><tp:taxon-name><tp:taxon-name-part taxon-name-part-type="genus">Equestrigonus</tp:taxon-name-part> <tp:taxon-name-part taxon-name-part-type="species">tasmaniensis</tp:taxon-name-part></tp:taxon-name></italic> gen. n., sp. n. <bold>A</bold> Living animals before preservation in <named-content xmlns:xlink="http://www.w3.org/1999/xlink" content-type="dwc:institutional_code" xlink:type="simple">QVM</named-content> 23:54467 <bold>B–F</bold> male paratype ex <named-content xmlns:xlink="http://www.w3.org/1999/xlink" content-type="dwc:institutional_code" xlink:type="simple">QVM</named-content> 23:54094 <bold>B</bold> Head, left lateral view, showing ventral projection (ce) of cardo. <bold>C</bold> Dissection with head removed, ventral view, showing leg 1 complex and legs 2 in situ. <abbrev xmlns:xlink="http://www.w3.org/1999/xlink" id="ABBRID0E16CI" xlink:type="simple">all<def><p>  = anterolateral extension of leg 1 coxosternite</p></def></abbrev>, <abbrev xmlns:xlink="http://www.w3.org/1999/xlink" id="ABBRID0EAADI" xlink:type="simple">at<def><p>  = anterior tab of leg 1 prefemur</p></def></abbrev>, <abbrev xmlns:xlink="http://www.w3.org/1999/xlink" id="ABBRID0EGADI" xlink:type="simple">ct<def><p>  = coxal tab of leg 2</p></def></abbrev> <bold>D</bold> Dissected leg 1 complex, posteroventral view; <abbrev xmlns:xlink="http://www.w3.org/1999/xlink" id="ABBRID0EOADI" xlink:type="simple">sf<def><p>  = field of setae</p></def></abbrev> <bold>E</bold> Gnathochilarium, ventral view; <abbrev xmlns:xlink="http://www.w3.org/1999/xlink" id="ABBRID0EWADI" xlink:type="simple">gs<def><p>  = gnathochilarial stipes</p></def></abbrev>, <abbrev xmlns:xlink="http://www.w3.org/1999/xlink" id="ABBRID0E3ADI" xlink:type="simple">lp<def><p>  = lingual plate</p></def></abbrev>, <abbrev xmlns:xlink="http://www.w3.org/1999/xlink" id="ABBRID0ECBDI" xlink:type="simple">me<def><p>  = mentum</p></def></abbrev>, <abbrev xmlns:xlink="http://www.w3.org/1999/xlink" id="ABBRID0EIBDI" xlink:type="simple">pm<def><p>  = promentum</p></def></abbrev>, <abbrev xmlns:xlink="http://www.w3.org/1999/xlink" id="ABBRID0EOBDI" xlink:type="simple">sp<def><p>  = pit on gnathochilarial stipes</p></def></abbrev> <bold>F</bold> Right leg 2, right posterolateral view (left leg removed for clarity); <abbrev xmlns:xlink="http://www.w3.org/1999/xlink" id="ABBRID0EWBDI" xlink:type="simple">pe<def><p>  = left leg penis</p></def></abbrev>. Scale bars: <bold>A</bold> = 10 mm, <bold>B</bold> = 1.0 mm; <bold>C–F</bold> = 0.5 mm.</p></caption><graphic xmlns:xlink="http://www.w3.org/1999/xlink" xlink:href="zookeys-652-001-g012.jpg" position="float" orientation="portrait" xlink:type="simple" id="oo_121380.jpg"/></fig><fig id="F13" position="float" orientation="portrait"><label>Figure 13.</label><caption><p>
          <italic><tp:taxon-name><tp:taxon-name-part taxon-name-part-type="genus">Equestrigonus</tp:taxon-name-part> <tp:taxon-name-part taxon-name-part-type="species">tasmaniensis</tp:taxon-name-part></tp:taxon-name></italic> gen. n., sp. n., <named-content xmlns:xlink="http://www.w3.org/1999/xlink" content-type="dwc:institutional_code" xlink:type="simple">QVM</named-content> 23:54467. <bold>A</bold> Anterior and slightly medial view of left anterior gonopod; <abbrev xmlns:xlink="http://www.w3.org/1999/xlink" id="ABBRID0EIDDI" xlink:type="simple">cx<def><p>  = coxite</p></def></abbrev>, <abbrev xmlns:xlink="http://www.w3.org/1999/xlink" id="ABBRID0EODDI" xlink:type="simple">pr<def><p>  = small process on coxite</p></def></abbrev>, <abbrev xmlns:xlink="http://www.w3.org/1999/xlink" id="ABBRID0EUDDI" xlink:type="simple">te<def><p>  = telopodite</p></def></abbrev>, dotted line indicates prostatic groove ending on pseudoflagellum (<abbrev xmlns:xlink="http://www.w3.org/1999/xlink" id="ABBRID0E1DDI" xlink:type="simple">ps</abbrev>) <bold>B</bold> Posterior view of posterior gonopods. Scale bars: <bold>A</bold> = 0.5 mm, <bold>B</bold> = 0.25 mm.</p></caption><graphic xmlns:xlink="http://www.w3.org/1999/xlink" xlink:href="zookeys-652-001-g013.jpg" position="float" orientation="portrait" xlink:type="simple" id="oo_121382.jpg"/></fig></tp:treatment-sec><tp:treatment-sec sec-type="type species" id="SECID0EIEDI"><title>Type species.</title><p>
              <italic><tp:taxon-name><tp:taxon-name-part taxon-name-part-type="genus">Equestrigonus</tp:taxon-name-part> <tp:taxon-name-part taxon-name-part-type="species">tasmaniensis</tp:taxon-name-part></tp:taxon-name></italic> sp. n., by present designation.</p></tp:treatment-sec><tp:treatment-sec sec-type="Name" id="SECID0E4EDI"><title>Name.</title><p>From Latin <italic>equestris</italic>, genitive singular of <italic>equester</italic>, pertaining to horse-riding, plus -<italic>gonus</italic>, a suffix commonly used in millipede names, referring to the gonopods; masculine gender. The tips of the anterior gonopod of the type species (Fig. <xref ref-type="fig" rid="F11">11A</xref>) resemble the ends of prick and rowel spurs.</p><!--PageBreak--></tp:treatment-sec></tp:taxon-treatment>
