# Supplementary material for: Iulomorphid millipedes (Diplopoda, Spirostreptida, Iulomorphidae) of Tasmania, Australia
Source: Zookeys. 2017 Feb 6;(652):1–36. doi: 10.3897/zookeys.652.12035 (PMC5345340; doi:10.3897/zookeys.652.12035)
Supplement: XML Treatment for Equestrigonus tasmaniensis [file zookeys.652.12035-treatment16.xml]

<!DOCTYPE tp:taxon-treatment
  PUBLIC "-//TaxonX//DTD Taxonomic Treatment Publishing DTD v0 20100105//EN" "tax-treatment-NSO.dtd">
<tp:taxon-treatment xmlns:tp="http://www.plazi.org/taxpub"><tp:treatment-meta><kwd-group><label>Taxon classification</label><kwd><named-content content-type="kingdom">Animalia</named-content></kwd><kwd><named-content content-type="order">Spirostreptida</named-content></kwd><kwd><named-content content-type="family">Iulomorphidae</named-content></kwd></kwd-group><mixed-citation publication-type="journal"><person-group><name><surname>Mesibov</surname><given-names>Robert</given-names></name></person-group><article-title>Iulomorphid millipedes (<tp:taxon-name><tp:taxon-name-part taxon-name-part-type="class">Diplopoda</tp:taxon-name-part></tp:taxon-name>, <tp:taxon-name><tp:taxon-name-part taxon-name-part-type="order">Spirostreptida</tp:taxon-name-part></tp:taxon-name>, <tp:taxon-name><tp:taxon-name-part taxon-name-part-type="family">Iulomorphidae</tp:taxon-name-part></tp:taxon-name>) of Tasmania, Australia</article-title><source>Zookeys</source><day>6</day><month>2</month><year>2017</year><volume>2017</volume><issue>652</issue><fpage>1</fpage><lpage>36</lpage><pub-id pub-id-type="doi">10.3897/zookeys.652.12035</pub-id></mixed-citation></tp:treatment-meta><tp:nomenclature><tp:taxon-name>
              <tp:taxon-name-part taxon-name-part-type="genus">Equestrigonus</tp:taxon-name-part>
              <tp:taxon-name-part taxon-name-part-type="species">tasmaniensis</tp:taxon-name-part>
              <object-id xmlns:xlink="http://www.w3.org/1999/xlink" content-type="zoobank" xlink:type="simple">http://zoobank.org/3C11041C-35F8-415A-99C9-DE4872950642</object-id>
            </tp:taxon-name><tp:taxon-status xmlns:xlink="http://www.w3.org/1999/xlink" xlink:type="simple">sp. n.</tp:taxon-status><xref ref-type="fig" rid="F11">Figs 11</xref><xref ref-type="fig" rid="F12">, 12</xref><xref ref-type="fig" rid="F13">, 13</xref></tp:nomenclature><tp:treatment-sec sec-type="Holotype" id="SECID0ECHDI"><title>Holotype.</title><p>Male, Sideling Range, <abbrev xmlns:xlink="http://www.w3.org/1999/xlink" content-type="institution" xlink:title="Tasmania" id="ABBRID0EIHDI" xlink:type="simple">Tas</abbrev>, <named-content xmlns:xlink="http://www.w3.org/1999/xlink" content-type="dwc:verbatimCoordinates" xlink:type="simple"><named-content content-type="geo-json" specific-use="{&#34;type&#34;:&#34;Point&#34;,&#34;coordinates&#34;:[147.413100,-41.235800]}" id="NCID0EQHDI" xlink:type="simple">-41.2358 147.4131</named-content></named-content> ±100 m [label “EQ 345 348” (= <named-content xmlns:xlink="http://www.w3.org/1999/xlink" content-type="dwc:verbatimCoordinates" xlink:type="simple"><named-content content-type="geo-json" specific-use="{&#34;type&#34;:&#34;Point&#34;,&#34;coordinates&#34;:[147.411699,-41.237463]}" id="NCID0EYHDI" xlink:type="simple">55G 534500 5434800</named-content></named-content>, AGD66)], 550 m a.s.l., 7 July 1993, T. Kingston, <named-content xmlns:xlink="http://www.w3.org/1999/xlink" content-type="dwc:institutional_code" xlink:type="simple">QVM</named-content> 23:54173 (ex 23:11638).</p></tp:treatment-sec><tp:treatment-sec sec-type="Paratypes" id="SECID0EFIDI"><title>Paratypes.</title><p>3 males, Sideling Range, <abbrev xmlns:xlink="http://www.w3.org/1999/xlink" content-type="institution" xlink:title="Tasmania" id="ABBRID0ELIDI" xlink:type="simple">Tas</abbrev>, <named-content xmlns:xlink="http://www.w3.org/1999/xlink" content-type="dwc:verbatimCoordinates" xlink:type="simple"><named-content content-type="geo-json" specific-use="{&#34;type&#34;:&#34;Point&#34;,&#34;coordinates&#34;:[147.411700,-41.230300]}" id="NCID0ETIDI" xlink:type="simple">-41.2303 147.4117</named-content></named-content> ±100 m [label “EQ 344 354” (= <named-content xmlns:xlink="http://www.w3.org/1999/xlink" content-type="dwc:verbatimCoordinates" xlink:type="simple"><named-content content-type="geo-json" specific-use="{&#34;type&#34;:&#34;Point&#34;,&#34;coordinates&#34;:[147.410472,-41.232063]}" id="NCID0E2IDI" xlink:type="simple">55G 534400 5435400</named-content></named-content>, AGD66)], 550 m a.s.l., 15 June 1992, T. Kingston and R. D’Orazio, <named-content xmlns:xlink="http://www.w3.org/1999/xlink" content-type="dwc:institutional_code" xlink:type="simple">QVM</named-content> 23:12719; 6 males, same details but 13 September 1993, T. Kingston et al., <named-content xmlns:xlink="http://www.w3.org/1999/xlink" content-type="dwc:institutional_code" xlink:type="simple">QVM</named-content> 23:54057; 6 males, same locality but <named-content xmlns:xlink="http://www.w3.org/1999/xlink" content-type="dwc:verbatimCoordinates" xlink:type="simple"><named-content content-type="geo-json" specific-use="{&#34;type&#34;:&#34;Point&#34;,&#34;coordinates&#34;:[147.410600,-41.241100]}" id="NCID0ETJDI" xlink:type="simple">-41.2411 147.4106</named-content></named-content> ±100 m [label “EQ 343 342” (= <named-content xmlns:xlink="http://www.w3.org/1999/xlink" content-type="dwc:verbatimCoordinates" xlink:type="simple"><named-content content-type="geo-json" specific-use="{&#34;type&#34;:&#34;Point&#34;,&#34;coordinates&#34;:[147.409346,-41.242876]}" id="NCID0E2JDI" xlink:type="simple">55G 534300 5434200</named-content></named-content>, AGD66)], 540 m a.s.l., 14 September 1993, T. Kingston et al., <named-content xmlns:xlink="http://www.w3.org/1999/xlink" content-type="dwc:institutional_code" xlink:type="simple">QVM</named-content> 23:54094; 2 males, same locality but <named-content xmlns:xlink="http://www.w3.org/1999/xlink" content-type="dwc:verbatimCoordinates" xlink:type="simple"><named-content content-type="geo-json" specific-use="{&#34;type&#34;:&#34;Point&#34;,&#34;coordinates&#34;:[147.408300,-41.239400]}" id="NCID0ELKDI" xlink:type="simple">-41.2394 147.4083</named-content></named-content> ±100 m [label “EQ 341 344” (= <named-content xmlns:xlink="http://www.w3.org/1999/xlink" content-type="dwc:verbatimCoordinates" xlink:type="simple"><named-content content-type="geo-json" specific-use="{&#34;type&#34;:&#34;Point&#34;,&#34;coordinates&#34;:[147.406948,-41.241083]}" id="NCID0ETKDI" xlink:type="simple">55G 534100 5434400</named-content></named-content>, AGD66)], 500 m a.s.l., 14 September 1993, T. Kingston et al., <named-content xmlns:xlink="http://www.w3.org/1999/xlink" content-type="dwc:institutional_code" xlink:type="simple">QVM</named-content> 23:54095; 1 male, details as for holotype, 23:11637; 1 male, details as for holotype, <named-content xmlns:xlink="http://www.w3.org/1999/xlink" content-type="dwc:institutional_code" xlink:type="simple">QVM</named-content> 23:11638.</p></tp:treatment-sec><tp:treatment-sec sec-type="material" id="SECID0EILDI"><title>Other material.</title><p>1013 males, 82 probable females and 12 possible juveniles from 68 unique localities in Tasmania; details in Suppl. material <xref ref-type="supplementary-material" rid="S1">1</xref>.</p></tp:treatment-sec><tp:treatment-sec sec-type="description" id="SECID0ESLDI"><title>Description.</title><p>Living animals (Fig. <xref ref-type="fig" rid="F12">12A</xref>) have dark grey rings with annular pale band at rear of each metazonite; head, collum and last 1-2 rings before telson tinged with light brown; legs pale. With long storage in alcohol, ring colour fades to dark blue-grey, annular band darkens to light grey; often with brownish tinge on anterior rings; head and legs pale golden yellow (Fig. <xref ref-type="fig" rid="F11">11B</xref>).</p><p>Mature males (Fig. <xref ref-type="fig" rid="F11">11B</xref>) with (34+4) rings, 2.0 mm midbody diameter to (50+1) rings, 3.0 mm. Head (Fig. <xref ref-type="fig" rid="F12">12B</xref>) smooth, frons flattened, vertigial sulcus reaching to level of dorsalmost ocellar row. Posteroventral margin of cardo thickened and extended ventrally as large, rounded lobe (Fig. <xref ref-type="fig" rid="F12">12B</xref>; ce). Ocellar area narrow-triangular, triangle apex medial; ca 27 ocelli in 4 more or less regular horizontal rows, dorsal&gt;ventral typically 9+8+6+4. Antennae short, barely reaching past posterior edge of collum when manipulated dorsally; relative antennomere lengths (2=3)&gt;6&gt;(4=5); antennomere 6 widest; 4 apical cones; socket ca 1 socket diameter from lateral margin of head capsule. Gnathochilarium (Fig. <xref ref-type="fig" rid="F12">12E</xref>) with lateral edges of mentum (Fig. <xref ref-type="fig" rid="F12">12E</xref>, <abbrev xmlns:xlink="http://www.w3.org/1999/xlink" xlink:title="mentum" id="ABBRID0EWMDI" xlink:type="simple">me</abbrev>) slightly convex, mentum wider than combined lingual plates (Fig. <xref ref-type="fig" rid="F12">12E</xref>, <abbrev xmlns:xlink="http://www.w3.org/1999/xlink" xlink:title="lingual plate" id="ABBRID0E5MDI" xlink:type="simple">lp</abbrev>); mentum-promentum (Fig. <xref ref-type="fig" rid="F12">12E</xref>, <abbrev xmlns:xlink="http://www.w3.org/1999/xlink" xlink:title="promentum" id="ABBRID0EGNDI" xlink:type="simple">pm</abbrev>) junction nearly straight or slightly concave anteriorly; a prominent pit (Fig. <xref ref-type="fig" rid="F12">12E</xref>, sp) with small seta anteriorly on each gnathochilarial stipes (Fig. <xref ref-type="fig" rid="F12">12E</xref>, <abbrev xmlns:xlink="http://www.w3.org/1999/xlink" xlink:title="gnathochilarial stipes" id="ABBRID0EWNDI" xlink:type="simple">gs</abbrev>). Collum convex, laterally narrowing with rounded corner, margins straight. Ventral margin of ring 2 swollen posteriorly. Prozonites only slightly narrower than metazonites; prozonites with weakly defined annular striae anteriorly; suture weakly defined; fine longitudinal striae on lower half of metazonite, anterior end of each stria bent obliquely upwards towards suture; prozonites and metazonites with surface otherwise smooth, free of setae. Ozopores small, beginning ring 6, opening just above 1/2 ring height at ca 1/3 the distance between suture and posterior metazonite margin. Limbus lamellar, undivided. Preanal ring smooth, epiproct broadly rounded, extend<!--PageBreak--><!--PageBreak--><!--PageBreak-->ing slightly over anal valves; hypoproct with margin slightly convex dorsally. Midbody legs short, ca 2/3 ring diameter when extended; relative podomere lengths (prefemur=femur)&gt;tarsus&gt;(postfemur=tibia), claw ca 1/2 tarsus length. Prefemur distally with ventral flattening and conical prefemoral pad ca 1/2 femur length on midbody legs; pads first appear on ring 5 legs, diminish in posterior 1/3 of body and are greatly reduced or absent on last few legpairs.</p><p>Legpair 1 (Fig. <xref ref-type="fig" rid="F12">12C, D</xref>) separate on coxosternite, each leg 1 composed of broad basal and leg-like distal portion. Basal portion here assumed to be prefemur; widest at base, tapering medially, extending anterolaterally at base as large lobe (Fig. <xref ref-type="fig" rid="F12">12D</xref>; all) with a few distal setae; prefemur marked with several quasi-annular chitinous ridges and anteriorly bearing small field of coarse setae (Fig. <xref ref-type="fig" rid="F12">12D</xref>; <abbrev xmlns:xlink="http://www.w3.org/1999/xlink" xlink:title="field of setae" id="ABBRID0EMODI" xlink:type="simple">sf</abbrev>), with large subquadrate tab (Fig. <xref ref-type="fig" rid="F12">12D</xref>; at) extending anteriorly. Distal portion with 3 well-demarcated podomeres, here assumed to be femur, postfemur and fused tibia+tarsus; femur widest, the tibia+tarsus narrowest and longest and with faint annular subdivision; all 3 podomeres sparsely and shortly setose; no claw.</p><p>Leg 2 (Fig. <xref ref-type="fig" rid="F12">12C, F</xref>) incrassate with large claw, prefemur reduced, coxa expanded anteriorly and distally with thick, tab-like apex (Figs <xref ref-type="fig" rid="F12">12C, F</xref>; <abbrev xmlns:xlink="http://www.w3.org/1999/xlink" xlink:title="coxal tab of leg 2" id="ABBRID0E5ODI" xlink:type="simple">ct</abbrev>); penis (Fig. <xref ref-type="fig" rid="F12">12F</xref>; <abbrev xmlns:xlink="http://www.w3.org/1999/xlink" xlink:title="left leg penis" id="ABBRID0EGPDI" xlink:type="simple">pe</abbrev>) arising basally on posterior coxal surface, barrel-shaped with a few long setae in distal, marginal crown.</p><p>Coxae not elongated on near-aperture legs. Rear portion of gonopod aperture flat, not raised behind gonopods.</p><p>Anterior gonopods (Figs <xref ref-type="fig" rid="F11">11A</xref>, <xref ref-type="fig" rid="F13">13A</xref>) with coxite process (Figs <xref ref-type="fig" rid="F11">11A</xref>, <xref ref-type="fig" rid="F13">13A</xref>; <abbrev xmlns:xlink="http://www.w3.org/1999/xlink" xlink:title="coxite" id="ABBRID0E4PDI" xlink:type="simple">cx</abbrev>) tapering to blunt spine extending further distally than telopodite (Figs <xref ref-type="fig" rid="F11">11A</xref>, <xref ref-type="fig" rid="F13">13A</xref>; <abbrev xmlns:xlink="http://www.w3.org/1999/xlink" xlink:title="telopodite" id="ABBRID0EJQDI" xlink:type="simple">te</abbrev>), and with short, spine-like process (Fig. <xref ref-type="fig" rid="F13">13A</xref>; <abbrev xmlns:xlink="http://www.w3.org/1999/xlink" xlink:title="small process on coxite" id="ABBRID0ERQDI" xlink:type="simple">pr</abbrev>) arising on anterior surface at level of pseudoflagellum on telopodite and directed distally. Telopodite tapering strongly, apex spatulate with spreading, marginal crown of ca 15 long, well-spaced setae; pseudoflagellum (Figs <xref ref-type="fig" rid="F11">11A</xref>, <xref ref-type="fig" rid="F13">13A</xref>; <abbrev xmlns:xlink="http://www.w3.org/1999/xlink" xlink:title="pseudoflagellum" id="ABBRID0E4QDI" xlink:type="simple">ps</abbrev>) branching off at ca 3/4 telopodite height on anterior surface, tapering to blunt tip and curving medially to terminate proximal to telopodite apex.</p><p>Posterior gonopods (Fig. <xref ref-type="fig" rid="F13">13B</xref>) ca 1/2 length of anterior gonopods, tapering from base, apex truncate distolaterally with apical crown of long setae; lateral process arising at ca 1/2 gonopod height, terminating at same level as body of gonopod, tip slightly expanded and flattened with convex distal margin.</p><p>Mature females (specimens in <named-content xmlns:xlink="http://www.w3.org/1999/xlink" content-type="dwc:institutional_code" xlink:type="simple">QVM</named-content> 23:54050 and 23:54467) a little larger than males with same ring number; cardo not extended ventrally as in male.</p></tp:treatment-sec><tp:treatment-sec sec-type="distribution" id="SECID0ERRDI"><title>Distribution.</title><p>Wet eucalypt forest and cool temperate rainforest in northern Tasmania (Fig. <xref ref-type="fig" rid="F7">7D</xref>), from 50 m to at least 900 m elevation; not yet collected south of 41°30’S latitude. Wanders on the forest floor and climbs tree trunks at night; shelters during the day in and under rotting logs and in leaf litter.</p></tp:treatment-sec><tp:treatment-sec sec-type="Name" id="SECID0E2RDI"><title>Name.</title><p>For the occurrence of this species in Tasmania; adjective.</p></tp:treatment-sec><tp:treatment-sec sec-type="remarks" id="SECID0EASDI"><title>Remarks.</title><p>The distinctive tips of the anterior gonopods invariably protrude from the gonopod aperture (Fig. <xref ref-type="fig" rid="F11">11A</xref>), allowing males of <italic><tp:taxon-name><tp:taxon-name-part taxon-name-part-type="genus">Equestrigonus</tp:taxon-name-part> <tp:taxon-name-part taxon-name-part-type="species">tasmaniensis</tp:taxon-name-part></tp:taxon-name></italic> gen. n., sp. n. to be recognised without dissection. Western Tasmanian males are generally a little larger in diameter than eastern males.</p><!--PageBreak--></tp:treatment-sec><tp:treatment-sec><!--Section generated to contain objects referenced in tp:taxon-treatment.--><fig id="F11" position="float" orientation="portrait"><label>Figure 11.</label><caption><p>
          <italic><tp:taxon-name><tp:taxon-name-part taxon-name-part-type="genus">Equestrigonus</tp:taxon-name-part> <tp:taxon-name-part taxon-name-part-type="species">tasmaniensis</tp:taxon-name-part></tp:taxon-name></italic> gen. n., sp. n. <bold>A</bold> Gonopod aperture (a) of male paratype <named-content xmlns:xlink="http://www.w3.org/1999/xlink" content-type="dwc:institutional_code" xlink:type="simple">QVM</named-content> 23:11638, left ventrolateral view, showing protruding tips of anterior gonopods. <abbrev xmlns:xlink="http://www.w3.org/1999/xlink" id="ABBRID0EG4CI" xlink:type="simple">cx<def><p>  = right coxite tip (“prick spur”)</p></def></abbrev>, <abbrev xmlns:xlink="http://www.w3.org/1999/xlink" id="ABBRID0EM4CI" xlink:type="simple">te<def><p>  = right telopodite tip (“rowel spur”)</p></def></abbrev>, <abbrev xmlns:xlink="http://www.w3.org/1999/xlink" id="ABBRID0ES4CI" xlink:type="simple">ps<def><p>  = pseudoflagellum</p></def></abbrev> <bold>B</bold> Male holotype <named-content xmlns:xlink="http://www.w3.org/1999/xlink" content-type="dwc:institutional_code" xlink:type="simple">QVM</named-content> 23:54173, habitus. Scale bars: <bold>A</bold> = 0.2 mm, <bold>B</bold> = 5 mm.</p></caption><graphic xmlns:xlink="http://www.w3.org/1999/xlink" xlink:href="zookeys-652-001-g011.jpg" position="float" orientation="portrait" xlink:type="simple" id="oo_121378.jpg"/></fig><fig id="F12" position="float" orientation="portrait"><label>Figure 12.</label><caption><p>
          <italic><tp:taxon-name><tp:taxon-name-part taxon-name-part-type="genus">Equestrigonus</tp:taxon-name-part> <tp:taxon-name-part taxon-name-part-type="species">tasmaniensis</tp:taxon-name-part></tp:taxon-name></italic> gen. n., sp. n. <bold>A</bold> Living animals before preservation in <named-content xmlns:xlink="http://www.w3.org/1999/xlink" content-type="dwc:institutional_code" xlink:type="simple">QVM</named-content> 23:54467 <bold>B–F</bold> male paratype ex <named-content xmlns:xlink="http://www.w3.org/1999/xlink" content-type="dwc:institutional_code" xlink:type="simple">QVM</named-content> 23:54094 <bold>B</bold> Head, left lateral view, showing ventral projection (ce) of cardo. <bold>C</bold> Dissection with head removed, ventral view, showing leg 1 complex and legs 2 in situ. <abbrev xmlns:xlink="http://www.w3.org/1999/xlink" id="ABBRID0E16CI" xlink:type="simple">all<def><p>  = anterolateral extension of leg 1 coxosternite</p></def></abbrev>, <abbrev xmlns:xlink="http://www.w3.org/1999/xlink" id="ABBRID0EAADI" xlink:type="simple">at<def><p>  = anterior tab of leg 1 prefemur</p></def></abbrev>, <abbrev xmlns:xlink="http://www.w3.org/1999/xlink" id="ABBRID0EGADI" xlink:type="simple">ct<def><p>  = coxal tab of leg 2</p></def></abbrev> <bold>D</bold> Dissected leg 1 complex, posteroventral view; <abbrev xmlns:xlink="http://www.w3.org/1999/xlink" id="ABBRID0EOADI" xlink:type="simple">sf<def><p>  = field of setae</p></def></abbrev> <bold>E</bold> Gnathochilarium, ventral view; <abbrev xmlns:xlink="http://www.w3.org/1999/xlink" id="ABBRID0EWADI" xlink:type="simple">gs<def><p>  = gnathochilarial stipes</p></def></abbrev>, <abbrev xmlns:xlink="http://www.w3.org/1999/xlink" id="ABBRID0E3ADI" xlink:type="simple">lp<def><p>  = lingual plate</p></def></abbrev>, <abbrev xmlns:xlink="http://www.w3.org/1999/xlink" id="ABBRID0ECBDI" xlink:type="simple">me<def><p>  = mentum</p></def></abbrev>, <abbrev xmlns:xlink="http://www.w3.org/1999/xlink" id="ABBRID0EIBDI" xlink:type="simple">pm<def><p>  = promentum</p></def></abbrev>, <abbrev xmlns:xlink="http://www.w3.org/1999/xlink" id="ABBRID0EOBDI" xlink:type="simple">sp<def><p>  = pit on gnathochilarial stipes</p></def></abbrev> <bold>F</bold> Right leg 2, right posterolateral view (left leg removed for clarity); <abbrev xmlns:xlink="http://www.w3.org/1999/xlink" id="ABBRID0EWBDI" xlink:type="simple">pe<def><p>  = left leg penis</p></def></abbrev>. Scale bars: <bold>A</bold> = 10 mm, <bold>B</bold> = 1.0 mm; <bold>C–F</bold> = 0.5 mm.</p></caption><graphic xmlns:xlink="http://www.w3.org/1999/xlink" xlink:href="zookeys-652-001-g012.jpg" position="float" orientation="portrait" xlink:type="simple" id="oo_121380.jpg"/></fig><fig id="F13" position="float" orientation="portrait"><label>Figure 13.</label><caption><p>
          <italic><tp:taxon-name><tp:taxon-name-part taxon-name-part-type="genus">Equestrigonus</tp:taxon-name-part> <tp:taxon-name-part taxon-name-part-type="species">tasmaniensis</tp:taxon-name-part></tp:taxon-name></italic> gen. n., sp. n., <named-content xmlns:xlink="http://www.w3.org/1999/xlink" content-type="dwc:institutional_code" xlink:type="simple">QVM</named-content> 23:54467. <bold>A</bold> Anterior and slightly medial view of left anterior gonopod; <abbrev xmlns:xlink="http://www.w3.org/1999/xlink" id="ABBRID0EIDDI" xlink:type="simple">cx<def><p>  = coxite</p></def></abbrev>, <abbrev xmlns:xlink="http://www.w3.org/1999/xlink" id="ABBRID0EODDI" xlink:type="simple">pr<def><p>  = small process on coxite</p></def></abbrev>, <abbrev xmlns:xlink="http://www.w3.org/1999/xlink" id="ABBRID0EUDDI" xlink:type="simple">te<def><p>  = telopodite</p></def></abbrev>, dotted line indicates prostatic groove ending on pseudoflagellum (<abbrev xmlns:xlink="http://www.w3.org/1999/xlink" id="ABBRID0E1DDI" xlink:type="simple">ps</abbrev>) <bold>B</bold> Posterior view of posterior gonopods. Scale bars: <bold>A</bold> = 0.5 mm, <bold>B</bold> = 0.25 mm.</p></caption><graphic xmlns:xlink="http://www.w3.org/1999/xlink" xlink:href="zookeys-652-001-g013.jpg" position="float" orientation="portrait" xlink:type="simple" id="oo_121382.jpg"/></fig><supplementary-material xmlns:xlink="http://www.w3.org/1999/xlink" id="S1" position="float" orientation="portrait" xlink:type="simple"><label>Supplementary material 1</label><caption><p>Specimen records of Tasmanian <tp:taxon-name><tp:taxon-name-part taxon-name-part-type="family">Iulomorphidae</tp:taxon-name-part></tp:taxon-name></p></caption><p>Data type: Tab Separated Value File (tsv).</p><p>Explanation note: Specimen records of Tasmanian <tp:taxon-name><tp:taxon-name-part taxon-name-part-type="family">Iulomorphidae</tp:taxon-name-part></tp:taxon-name> as of 14 July 2016.</p><media xlink:href="zookeys-652-001-s001.txt" mimetype="text" mime-subtype="plain" position="float" orientation="portrait" xlink:type="simple" id="oo_121384.txt"/><permissions><license xlink:type="simple"><license-p>This dataset is made available under the Open Database License (<ext-link ext-link-type="uri" xlink:href="http://opendatacommons.org/licenses/odbl/1.0/" xlink:type="simple">http://opendatacommons.org/licenses/odbl/1.0/</ext-link>). The Open Database License (ODbL) is a license agreement intended to allow users to freely share, modify, and use this Dataset while maintaining this same freedom for others, provided that the original source and author(s) are credited.</license-p></license></permissions><attrib specific-use="authors">Robert Mesibov</attrib></supplementary-material><fig id="F7" position="float" orientation="portrait"><label>Figure 7.</label><caption><p>Known localities as of 14 July 2016 for Tasmanian <tp:taxon-name><tp:taxon-name-part taxon-name-part-type="family">Iulomorphidae</tp:taxon-name-part></tp:taxon-name>; Mercator projections with approximate distance scale. <bold>A</bold> <italic><tp:taxon-name><tp:taxon-name-part taxon-name-part-type="genus">Amastigogonus</tp:taxon-name-part> <tp:taxon-name-part taxon-name-part-type="species">orientalis</tp:taxon-name-part></tp:taxon-name></italic> sp. n. (open circles), <italic><tp:taxon-name><tp:taxon-name-part taxon-name-part-type="genus">Amastigogonus</tp:taxon-name-part> <tp:taxon-name-part taxon-name-part-type="species">peninsulensis</tp:taxon-name-part></tp:taxon-name></italic> sp. n. (stars), <italic><tp:taxon-name><tp:taxon-name-part taxon-name-part-type="genus">Amastigogonus</tp:taxon-name-part> <tp:taxon-name-part taxon-name-part-type="species">tasmanianus</tp:taxon-name-part></tp:taxon-name></italic> Brölemann, 1913 (triangles), <italic><tp:taxon-name><tp:taxon-name-part taxon-name-part-type="genus">Amastigogonus</tp:taxon-name-part> <tp:taxon-name-part taxon-name-part-type="species">verreauxii</tp:taxon-name-part></tp:taxon-name></italic> (Gervais, 1847) (squares) <bold>B</bold> <italic><tp:taxon-name><tp:taxon-name-part taxon-name-part-type="genus">Amastigogonus</tp:taxon-name-part> <tp:taxon-name-part taxon-name-part-type="species">fossuliger</tp:taxon-name-part></tp:taxon-name></italic> Verhoeff, 1944 (squares), <italic><tp:taxon-name><tp:taxon-name-part taxon-name-part-type="genus">Amastigogonus</tp:taxon-name-part> <tp:taxon-name-part taxon-name-part-type="species">hardyi</tp:taxon-name-part></tp:taxon-name></italic> (Chamberlin, 1920) (triangles), <italic><tp:taxon-name><tp:taxon-name-part taxon-name-part-type="genus">Amastigogonus</tp:taxon-name-part> <tp:taxon-name-part taxon-name-part-type="species">hellyeri</tp:taxon-name-part></tp:taxon-name></italic> sp. n. (stars) <bold>C</bold> <italic><tp:taxon-name><tp:taxon-name-part taxon-name-part-type="genus">Amastigogonus</tp:taxon-name-part> <tp:taxon-name-part taxon-name-part-type="species">danpicola</tp:taxon-name-part></tp:taxon-name></italic> sp. n. (squares), <italic><tp:taxon-name><tp:taxon-name-part taxon-name-part-type="genus">Amastigogonus</tp:taxon-name-part> <tp:taxon-name-part taxon-name-part-type="species">elephas</tp:taxon-name-part></tp:taxon-name></italic> sp. n. (stars), <italic><tp:taxon-name><tp:taxon-name-part taxon-name-part-type="genus">Amastigogonus</tp:taxon-name-part> <tp:taxon-name-part taxon-name-part-type="species">michaelsae</tp:taxon-name-part></tp:taxon-name></italic> sp. n. (triangles) <bold>D</bold> <italic><tp:taxon-name><tp:taxon-name-part taxon-name-part-type="genus">Atelomastix</tp:taxon-name-part> <tp:taxon-name-part taxon-name-part-type="species">bonhami</tp:taxon-name-part></tp:taxon-name></italic> sp. n. (triangles), <italic><tp:taxon-name><tp:taxon-name-part taxon-name-part-type="genus">Atelomastix</tp:taxon-name-part> <tp:taxon-name-part taxon-name-part-type="species">smithi</tp:taxon-name-part></tp:taxon-name></italic> sp. n. (stars), <italic><tp:taxon-name><tp:taxon-name-part taxon-name-part-type="genus">Equestrigonus</tp:taxon-name-part> <tp:taxon-name-part taxon-name-part-type="species">tasmaniensis</tp:taxon-name-part></tp:taxon-name></italic> gen. n., sp. n. (squares).</p></caption><graphic xmlns:xlink="http://www.w3.org/1999/xlink" xlink:href="zookeys-652-001-g007.jpg" position="float" orientation="portrait" xlink:type="simple" id="oo_121374.jpg"/></fig></tp:treatment-sec></tp:taxon-treatment>
