# Supplementary material for: Iulomorphid millipedes (Diplopoda, Spirostreptida, Iulomorphidae) of Tasmania, Australia
Source: Zookeys. 2017 Feb 6;(652):1–36. doi: 10.3897/zookeys.652.12035 (PMC5345340; doi:10.3897/zookeys.652.12035)
Supplement: Supplementary material 1 — Specimen records of Tasmanian Iulomorphidae [file zookeys-652-001-s001.txt]

Genus	Species	Repository	RegNo	Specimens	TypeStatus	LocalityInWords	LatDD_WGS84	LonDD_WGS84	Uncertainty	GeoSource	GeoOriginal	Elevation(m)	Day	Month	Year	Collector	CollectionNotes
Amastigogonus	danpicola	QVM	23:54363	1M		Mt Allen	-41.7847	148.2314	250m	1:100K map	FP 022 732 (55G 602200 5373200, AGD66)	180	6	6	1988	R. Mesibov
Amastigogonus	danpicola	QVM	23:54365	1M		Blind Creek	-41.7586	148.2344	250m	1:100K map	FP 025 761 (55G 602500 5376100, AGD66)	180	21	6	1988	R. Mesibov
Amastigogonus	danpicola	QVM	23:54366	1M		Apsley River	-41.8564	148.2	250m	1:100K map	EP 995 653 (55G 599500 5365300, AGD66)	110	20	7	1988	R. Mesibov
Amastigogonus	danpicola	QVM	23:54368	1M		E of Dogwood Hill	-41.6842	148.2017	250m	1:100K map	EP 999 844 (55G 599900 5384400, AGD66)	540	11	7	1988	R. Mesibov
Amastigogonus	danpicola	QVM	23:54371	1M	paratype	Apsley River	-41.7972	148.1544	250m	1:100K map	EP 958 719 (55G 595800 5371900, AGD66)	320	6	7	1988	R. Mesibov
Amastigogonus	danpicola	QVM	23:54372	1M		S of Organ Hill	-41.7981	148.1761	250m	1:100K map	EP 976 718 (55G 597600 5371800, AGD66)	530	2	7	1988	R. Mesibov
Amastigogonus	danpicola	QVM	23:54373	1M	paratype	Apsley River	-41.7964	148.1592	250m	1:100K map	EP 962 720 (55G 596200 5372000, AGD66)	350	18	7	1988	R. Mesibov
Amastigogonus	danpicola	QVM	23:54376	1M		Denison Marshes area	-41.8058	148.1981	250m	1:100K map	EP 994 709 (55G 599400 5370900, AGD66)	330	29	7	1988	R. Mesibov
Amastigogonus	danpicola	QVM	23:54377	1M	holotype	Apsley River	-41.7992	148.1508	250m	1:100K map	EP 955 717 (55G 595500 5371700, AGD66)	300	5	7	1988	R. Mesibov
Amastigogonus	danpicola	QVM	23:54378	2M		Apsley River	-41.8503	148.1628	250m	1:100K map	EP 964 660 (55G 596400 5366000, AGD66)	220	4	7	1988	R. Mesibov
Amastigogonus	danpicola	QVM	23:54380	1M		Denison Rivulet	-41.8283	148.2175	250m	1:100K map	FP 010 684 (55G 601000 5368400, AGD66)	150	31	5	1988	R. Mesibov
Amastigogonus	danpicola	QVM	23:54381	1M		Doctors Creek	-41.7458	148.2486	250m	1:100K map	FP 037 775 (55G 603700 5377500, AGD66)	70	23	6	1988	R. Mesibov
Amastigogonus	danpicola	QVM	23:54388	2M + 1F		Swan River	-41.8464	148.0986	100m	K. Michaels advice	EP 911 665 (55G 591100 5366500, AGD66)	260	17	2	1996	K. Michaels	pitfall - site 'tenuiramis 1'
Amastigogonus	danpicola	QVM	23:54389	2M		Swan River	-41.8464	148.0986	100m	K. Michaels advice	EP 911 665 (55G 591100 5366500, AGD66)	260	18	7	1996	K. Michaels	pitfall - site 'tenuiramis 1'
Amastigogonus	danpicola	QVM	23:54390	2M		Swan River	-41.8464	148.1011	100m	K. Michaels advice	EP 913 665 (55G 591300 5366500, AGD66)	250	3	4	1996	K. Michaels	pitfall - site 'tenuiramis 3'
Amastigogonus	danpicola	QVM	23:54402	1M		M Road - 20 km S of St Marys	-41.7425	148.1029	5km	LISTmap			19	8	1988	R. Bashford
Amastigogonus	danpicola	QVM	23:54403	1M		M Road - 50 km S of St Marys - Rajah River	-41.9026	147.9542	5km	LISTmap			19	8	1988	R. Bashford	location assumed to be West Swan River - no Rajah River found
Amastigogonus	danpicola	QVM	23:54483	1M		Blind Creek	-41.7586	148.2356	250m	1:100K map	FP 026 761 (55G 602600 5376100, AGD66)	180	21	6	1988	R. Mesibov
Amastigogonus	danpicola	QVM	23:54561	1M + 1F		S of Addison Street - Swansea	-42.1478	148.0559	25m	GPS + LISTmap		90	12	7	2016	R. Mesibov
Amastigogonus	danpicola	TMAG	J5939	2M + 2F		E of 'Windfalls' property - 13 mi E of Campbell Town	-41.9942	147.7147	1km	LISTmap			1	10	1975	R. Barnett et al.
Amastigogonus	elephas	QVM	23:54369	1M	paratype	Mt Elephant	-41.6244	148.2425	250m	1:25K map	FP 034 910 (55G 603400 5391000, AGD66)	700	19	1	2002	R. Mesibov + T. Moule
Amastigogonus	elephas	QVM	23:54375	1M		Piccaninny Creek	-41.6811	148.2378	100m	QVMAG records	FP 029 847 (55G 602900 5384700, AGD66)	340	5	8	1992	R. D'Orazio + M. Cooper
Amastigogonus	elephas	QVM	23:54516	1M		Mt Nicholas Road	-41.561	148.0952	25m	GPS + LISTmap		390	12	5	2016	R. Mesibov
Amastigogonus	elephas	QVM	23:54517	2M		South Sister	-41.5418	148.1802	25m	GPS + LISTmap		600	12	5	2016	R. Mesibov
Amastigogonus	elephas	QVM	23:54518	1M		St Marys Pass State Reserve	-41.5576	148.207	25m	GPS + LISTmap		320	12	5	2016	R. Mesibov
Amastigogonus	elephas	QVM	23:54519	1M	holotype	Mt Elephant	-41.6338	148.2421	25m	GPS + LISTmap		420	13	5	2016	R. Mesibov
Amastigogonus	elephas	QVM	23:54520	3M + 3F	paratypes	Mt Elephant	-41.6338	148.2421	25m	GPS + LISTmap		420	13	5	2016	R. Mesibov
Amastigogonus	elephas	TMAG	J5883	1M		Mt Nicholas	-41.5581	148.1106	500m	R. Mesibov records + LISTmap		400	11	10	1975	R. Mesibov
Amastigogonus	fossuliger	not known	not known	1M? + 1F?	syntypes	Lake Leake	-42.008	147.7966	5km	LISTmap						G.E. Nicholls
Amastigogonus	fossuliger	QVM	23:15738	2M		Birralee	-41.4039	146.805	100m	QVMAG records	DQ 836 162 (55G 483600 5416200, AGD66)	310	4	9	1994	T. Kingston
Amastigogonus	fossuliger	QVM	23:17160	1M		Pumphouse Point	-42.1067	146.2056	100m	QVMAG records	DP 342 379 (55G 434200 5337900, AGD66)	740	8	12	1994	T. Kingston	pitfall 21
Amastigogonus	fossuliger	QVM	23:25139	1M		Merthyr Park	-41.2392	147.1875	250m	QVMAG records	EQ 156 345 (55G 515600 5434500, AGD66)		3	11	1998	T. Kingston et al.	pitfall 12
Amastigogonus	fossuliger	QVM	23:25140	1M		Pumphouse Point	-42.1075	146.2067	100m	QVMAG records	DP 343 378 (55G 434300 5337800, AGD66)		4	11	1995	T. Kingston	in rotten log
Amastigogonus	fossuliger	QVM	23:41665	2M		Francistown	-43.3044	146.9892	100m	1:25K map	DN 990 052 (55G 499000 5205200, AGD66)		1	5	1993	A. Clarke	verandah of house - Clarke code 593-01
Amastigogonus	fossuliger	QVM	23:46168	1M		Lake St Clair SCRW (old)	-42.1267	146.2111	100m	M. Driessen advice	DP 347 357 (55G 434680 5335680, AGD66)		25	11	1999	M. Driessen
Amastigogonus	fossuliger	QVM	23:46169	1M		Lake St Clair SCRW (old)	-42.1267	146.2111	100m	M. Driessen advice	DP 347 357 (55G 434680 5335680, AGD66)		1	6	2000	M. Driessen
Amastigogonus	fossuliger	QVM	23:54177	1M		Jacobs Sugarloaf	-41.9478	147.3103	100m	1:25K map	EP 256 558 (55G 525600 5355800, AGD66)	380	11	3	1995	R. Mesibov
Amastigogonus	fossuliger	QVM	23:54178	5M		Jordan Valley near Hunting Ground	-42.5331	147.1086	2km	LISTmap			24	9	1972	R. Mawbey	under logs
Amastigogonus	fossuliger	QVM	23:54206	1M		Big Sassy Creek	-42.1475	147.9083	250m	Coy et al. (1993)	EP 749 332 (55G 574900 5333200, AGD66)	400	17	5	1989	J. Diggle	National Rainforest Conservation Program collection
Amastigogonus	fossuliger	QVM	23:54209	2M		Maclaines Creek	-42.4342	147.8378	100m	1:25K map	EP 688 015 (55G 568800 5301500, AGD66)	410	15	4	1991	R. Mesibov
Amastigogonus	fossuliger	QVM	23:54270	5M		Lovetts Flat area	-41.3019	146.4567	100m	1:25K map	DQ 544 274 (55G 454400 5427400, AGD66)	90	27	6	1997	R. Mesibov
Amastigogonus	fossuliger	QVM	23:54284	4M		Pencil Pine Creek	-41.5956	145.9289	2km	Google Earth			24	4	1980	R.H. Green	16-24 Apr 1980
Amastigogonus	fossuliger	QVM	23:54286	1M		Pumphouse Point	-42.1111	146.2067	100m	QVMAG records	DP 343 374 (55G 434300 5337400, AGD66)	740	9	12	1994	T. Kingston	pitfall 54
Amastigogonus	fossuliger	QVM	23:54287	1M		Pumphouse Point	-42.1093	146.2067	100m	QVMAG records	DP 343 376 (55G 434300 5337600, AGD66)	740	8	12	1994	T. Kingston	pitfall 43
Amastigogonus	fossuliger	QVM	23:54288	2M		Pumphouse Point	-42.1039	146.2068	100m	QVMAG records	DP 343 382 (55G 434300 5338200, AGD66)	740	8	12	1994	T. Kingston	150m - night - on tree
Amastigogonus	fossuliger	QVM	23:54289	2M		Pumphouse Point	-42.1048	146.2067	100m	QVMAG records	DP 343 381 (55G 434300 5338100, AGD66)	740	8	12	1994	T. Kingston	200+250m
Amastigogonus	fossuliger	QVM	23:54290	2M		Pumphouse Point	-42.1075	146.2056	100m	QVMAG records	DP 342 378 (55G 434200 5337800, AGD66)	740	7	12	1994	T. Kingston	400-1 - ground
Amastigogonus	fossuliger	QVM	23:54291	1M		Pumphouse Point	-42.1075	146.2056	100m	QVMAG records	DP 342 378 (55G 434200 5337800, AGD66)	740	9	12	1994	T. Kingston	pitfall 34
Amastigogonus	fossuliger	QVM	23:54292	1M		Pumphouse Point	-42.1067	146.2056	100m	QVMAG records	DP 342 379 (55G 434200 5337900, AGD66)	740	7	12	1994	T. Kingston	300-1
Amastigogonus	fossuliger	QVM	23:54293	1M		Pumphouse Point	-42.1102	146.2067	100m	QVMAG records	DP 343 375 (55G 434300 5337500, AGD66)	740	8	12	1994	T. Kingston	750m - under log
Amastigogonus	fossuliger	QVM	23:54294	1M		Pumphouse Point	-42.1083	146.2062	100m	QVMAG records	DP 342 377 (55G 434200 5337700, AGD66)	740	8	12	1994	T. Kingston	550m - night
Amastigogonus	fossuliger	QVM	23:54295	3M		Pumphouse Point	-42.1083	146.2062	100m	QVMAG records	DP 342 377 (55G 434200 5337700, AGD66)	740	7	12	1994	T. Kingston	500-1+2 - ground
Amastigogonus	fossuliger	QVM	23:54301	2M		Lake Mackenzie area	-41.6808	146.3681	100m	1:25K map	DP 473 853 (55G 447300 5385300, AGD66)	1060	7	1	1996	R. Mesibov
Amastigogonus	fossuliger	QVM	23:54306	1M		Five Mile Marsh	-42.2161	146.6681	100m	A. Richardson advice	DP 725 260 (55G 472500 5326000, AGD66)	830	27	1	1993	A. Richardson
Amastigogonus	fossuliger	QVM	23:54309	1M		Old Womans Head	-42.2092	147.2317	100m	1:25K map	EP 190 268 (55G 519000 5326800, AGD66)	760	13	5	1989	R. Mesibov
Amastigogonus	fossuliger	QVM	23:54311	1M		Great Lake - Miena - ~4 km S of Marlborough Highway - Lake Highway junction	-41.9867	146.7111	100m	LISTmap		1050	19	2	2006	C. Reid	label incorrectly gives grid DP728522
Amastigogonus	fossuliger	QVM	23:54312	2M + 3F		Lake Crescent - Interlaken	-42.1564	147.1781	1km	LISTmap			25	4	1973	R. Mawbey	under logs
Amastigogonus	fossuliger	QVM	23:54319	1M		Punchs Terror	-41.4942	146.515	100m	1:25K map	DQ 594 061 (55G 459400 5406100, AGD66)	200	12	9	1997	R. Mesibov
Amastigogonus	fossuliger	QVM	23:54322	1M		Christmas Hill	-41.4467	146.6075	100m	1:25K map	DQ 671 114 (55G 467100 5411400, AGD66)	400	7	11	1997	R. Mesibov
Amastigogonus	fossuliger	QVM	23:54323	2M		Christmas Hill	-41.4628	146.605	100m	1:25K map	DQ 669 096 (55G 466900 5409600, AGD66)	360	2	12	1996	R. Mesibov + C. Brockmann
Amastigogonus	fossuliger	QVM	23:54324	1M		Gum Scrub Creek	-41.3089	146.5881	100m	1:25K map	DQ 654 267 (55G 465400 5426700, AGD66)	140	2	9	1997	R. Mesibov
Amastigogonus	fossuliger	QVM	23:54331	1M		Latrobe area	-41.2053	146.4217	100m	1:25K map	DQ 514 381 (55G 451400 5438100, AGD66)	50	25	6	1997	R. Mesibov
Amastigogonus	fossuliger	QVM	23:54332	1M		Long Ridge	-41.5764	146.62	250m	1:25K map	DP 682 970 (55G 468200 5397000, AGD66)	370	24	8	1997	R. Mesibov
Amastigogonus	fossuliger	QVM	23:54333	1M		Long Hill	-41.385	146.5097	100m	1:25K map	DQ 589 182 (55G 458900 5418200, AGD66)	260	19	9	1997	R. Mesibov
Amastigogonus	fossuliger	QVM	23:54334	1M		Latrobe Creek	-41.22	146.4383	100m	1:25K map	DQ 528 365 (55G 452800 5436500, AGD66)	60	25	6	1997	R. Mesibov
Amastigogonus	fossuliger	QVM	23:54336	2M		Four Springs Creek	-41.395	146.8531	100m	1:25K map	DQ 876 172 (55G 487600 5417200, AGD66)	170	16	3	1997	R. Mesibov
Amastigogonus	fossuliger	QVM	23:54337	1M		Bradys Creek	-41.4011	146.6892	1km	S. Leighton advice	DQ 739 165 (55G 473900 5416500, AGD66)	320	22	6	1994	S. Leighton
Amastigogonus	fossuliger	QVM	23:54338	1M		Bradys Creek	-41.4	146.6903	1km	S. Leighton advice	DQ 740 166 (55G 474000 5416600, AGD66)	350	26	6	1994	S. Leighton
Amastigogonus	fossuliger	QVM	23:54340	1M		Badger Head	-41.1	146.6619	100m	1:25K map	DQ 715 499 (55G 471500 5449900, AGD66)	80	7	4	1996	R. Mesibov
Amastigogonus	fossuliger	QVM	23:54341	1M		Mt George	-41.1058	146.8811	100m	1:25K map	DQ 899 493 (55G 489900 5449300, AGD66)	90	2	3	1996	R. Mesibov + T. Moule
Amastigogonus	fossuliger	QVM	23:54342	1M		West Head	-41.0722	146.7133	100m	1:25K map	DQ 758 530 (55G 475800 5453000, AGD66)	30	6	4	1996	T. Moule
Amastigogonus	fossuliger	QVM	23:54343	2M + 3F		Low Head	-41.0551	146.7885	500m	LISTmap			2	11	1951	P. Mercer
Amastigogonus	fossuliger	QVM	23:54345	1M		Trevallyn State Recreation Area	-41.4428	147.0947	100m	QVMAG records	EQ 078 119 (55G 507800 5411900, AGD66)	160	19	4	1994	J. Griffith
Amastigogonus	fossuliger	QVM	23:54346	1M		West Tamar	-41.2718	146.9398	20km	LISTmap			8	11	1957	E. Butler
Amastigogonus	fossuliger	QVM	23:54347	1M		Retreat	-41.1319	147.1561	100m	QVMAG records	EQ 130 464 (55G 513000 5446400, AGD66)	290	2	5	1992	T. Kingston et al.
Amastigogonus	fossuliger	QVM	23:54348	1M		Mt Direction - Dans Creek	-41.2403	147.0597	500m	1:100K map	EQ 049 344 (55G 504900 5434400, AGD66)	200	18	5	1988	R. Mesibov
Amastigogonus	fossuliger	QVM	23:54349	1M		Lilydale	-41.2569	147.2317	250m	1:100K map	EQ 193 325 (55G 519300 5432500, AGD66)	200	15	5	1988	R. Mesibov
Amastigogonus	fossuliger	QVM	23:54350	1M		Prossers Forest	-41.365	147.2333	100m	QVMAG records	EQ 194 205 (55G 519400 5420500, AGD66)	420	17	6	1992	T. Kingston + R. D'Orazio
Amastigogonus	fossuliger	QVM	23:54351	2M		Scottsdale area	-41.0824	147.4692	100m	label data	EQ 393 518 (55G 539300 5451800, AGD66)	70	9	6	1992	T. Kingston + R. D'Orazio
Amastigogonus	fossuliger	QVM	23:54352	11M		Cuckoo	-41.2279	147.5776	100m	label data	EQ 483 356 (55G 548300 5435600, AGD66)	250	5	7	1995	T. Kingston	granite 2-2 - pine plantation litter
Amastigogonus	fossuliger	QVM	23:54353	1M		Tinkle Creek	-41.1619	148.105	100m	R. Bashford advice	EQ 926 425 (55G 592600 5442500, AGD66)	190		3	2001	R. Bashford	pitfall
Amastigogonus	fossuliger	QVM	23:54354	2M		Miami - Fingal	-41.5705	147.9536	1km	LISTmap			9	9	1989	M. Barnes	location assumed to be Miami Picnic Ground
Amastigogonus	fossuliger	QVM	23:54356	1M		Ansons Bay - 7 km S of Policemans [Point]	-41.1275	148.2657	1km	LISTmap			21	6	1989		collector unknown
Amastigogonus	fossuliger	QVM	23:54357	1M		Old Chum Dam area	-41.0508	148.0414	100m	R. Taylor advice	EQ 874 549 (55G 587400 5454900, AGD66)	180	27	3	1990	P. Cale	pitfall 26-2
Amastigogonus	fossuliger	QVM	23:54358	1M		Old Chum Dam area	-41.0472	148.0461	100m	R. Taylor advice	EQ 878 553 (55G 587800 5455300, AGD66)	160	22	8	1989	P. Cale	pitfall 10-1
Amastigogonus	fossuliger	QVM	23:54359	1M		Old Chum Dam area	-41.0608	148.0381	100m	R. Taylor advice	EQ 871 538 (55G 587100 5453800, AGD66)	150	19	12	1989	P. Cale	pitfall 28-4
Amastigogonus	fossuliger	QVM	23:54360	1M		Old Chum Dam area	-41.0525	148.0367	100m	R. Taylor advice	EQ 870 547 (55G 587000 5454700, AGD66)	180	28	3	1989	P. Cale	pitfall 8-4
Amastigogonus	fossuliger	QVM	23:54361	1M		Old Chum Dam area	-41.0569	148.0439	100m	R. Taylor advice	EQ 876 542 (55G 587600 5454200, AGD66)	140	22	8	1989	P. Cale	pitfall 30-3
Amastigogonus	fossuliger	QVM	23:54362	3M		Old Chum Dam area	-41.0533	148.0439	100m	R. Bashford advice	EQ 876 546 (55G 587600 5454600, AGD66)	130		7	2000	R. Bashford	pitfall 20-5
Amastigogonus	fossuliger	QVM	23:54405	1M		Lake Leake Road	-42.0139	147.7305	25m	GPS + LISTmap	-42.01388 147.73046	630	2	4	2016	R. Mesibov
Amastigogonus	fossuliger	QVM	23:54406	1M		Lake Leake Road	-42.0139	147.7305	25m	GPS + LISTmap	-42.01388 147.73046	630	2	4	2016	R. Mesibov
Amastigogonus	fossuliger	QVM	23:54441	2M		Maggs Mountain	-41.7086	146.1808	1km	R. Green advice	DP 318 820 (55G 431800 5382000, AGD66)	740	17	2	1981	R.H. Green	site D
Amastigogonus	fossuliger	QVM	23:54442	2M		Maggs Mountain - compartment 2 turnoff	-41.7264	146.1872	1km	R. Green advice	DP 322 802 (55G 432200 5380200, AGD66)	880	6	11	1981	R.H. Green	[site E - site F average] - 15 Oct - 6 Nov 1981
Amastigogonus	fossuliger	QVM	23:54443	1M + 1F		Maggs Mountain	-41.7086	146.1808	1km	R. Green advice	DP 318 820 (55G 431800 5382000, AGD66)	740	18	5	1981	R.H. Green	pit D
Amastigogonus	fossuliger	QVM	23:54444	2M		Maggs Mountain - 10 km above Arm River turnoff	-41.7548	146.163	2km	LISTmap			5	2	1980	R.H. Green	approximated between Arm and Maggs Roads
Amastigogonus	fossuliger	QVM	23:54445	1M		Maggs Mountain - near [Arm River] camp	-41.6908	146.2072	500m	LISTmap			16	10	1974	H.M. Cummings
Amastigogonus	fossuliger	QVM	23:54446	1M		Maggs Mountain	-41.7086	146.1808	1km	R. Green advice	DP 318 820 (55G 431800 5382000, AGD66)	740	9	12	1981	R.H. Green	site D
Amastigogonus	fossuliger	QVM	23:54447	1M		Maggs Mountain	-41.7086	146.1808	1km	R. Green advice	DP 318 820 (55G 431800 5382000, AGD66)	740	23	9	1981	R.H. Green	site D
Amastigogonus	fossuliger	QVM	23:54448	3M + 1F		Maggs Mountain	-41.7258	146.1867	1km	R. Green advice	DP 316 813 (55G 431600 5381300, AGD66)	800	22	2	1983	R.H. Green	site E
Amastigogonus	fossuliger	QVM	23:54449	5M + 2F		Maggs Mountain	-41.7086	146.1808	1km	R. Green advice	DP 318 820 (55G 431800 5382000, AGD66)	740	12	10	1982	R.H. Green	site D
Amastigogonus	fossuliger	QVM	23:54450	6M + 2F		Borradaile Plains [misspelled Borriedale]	-41.6661	146.1796	2km	LISTmap		850	1	3	1986	R.H. Green	in Sphagnum bog
Amastigogonus	fossuliger	QVM	23:54459	1M		St Pauls Dome	-41.7689	147.8372	25m	GPS	55G 569473 5375365 (AGD66)	1000	28	11	2001	R. Mesibov
Amastigogonus	fossuliger	QVM	23:54468	4M		Foons Hill area	-41.418	147.3357	25m	GPS + LISTmap		590	24	4	2016	R. Mesibov
Amastigogonus	fossuliger	QVM	23:54475	1M		Meetus Falls	-41.9483	147.8814	1km	Google Earth			6	8	1977	T. Hume
Amastigogonus	hardyi	MCZ	4817	1M	holotype	Tasmania										G.H.H. Hardy
Amastigogonus	hardyi	MCZ	4818	1F?	paratype(s)	Tasmania										G.H.H. Hardy
Amastigogonus	hardyi	ZMB	12642a	1M	lectotype of A. nichollsii (slide mount of gonopods)	Mt Nelson	-42.9242	147.344	2km	LISTmap						G.E. Nicholls
Amastigogonus	hardyi	ZMB	12642	1F	paralectotype of A. nichollsii	Mt Nelson	-42.9242	147.344	2km	LISTmap						G.E. Nicholls
Amastigogonus	hardyi	not known	not known	1M	paralectotype of A. nichollsii	Mt Nelson	-42.9242	147.344	2km	LISTmap						G.E. Nicholls
Amastigogonus	hardyi	QVM	23:54550	1M + 1F		Mt Rumney	-42.861	147.4541	25m	LISTmap		360	22	6	2016	R. Mesibov	collected in copula
Amastigogonus	hardyi	TMAG	J5897	1M + 2F		Mt Nelson - 657 Mt Nelson Road	-42.9255	147.3395	100m	R. Mesibov records + LISTmap		320	31	8	1975	R. Mesibov
Amastigogonus	hardyi	TMAG	J5926	1M		Mt Nelson - 657 Mt Nelson Road	-42.9255	147.3395	100m	R. Mesibov records + LISTmap		320	15	6	1974	R. Mesibov
Amastigogonus	hellyeri	QVM	23:53964	5M + 3F		Reid Street Reserve - West Ulverstone	-41.1536	146.1494	25m	Google Maps		50	29	6	2015	R. Mesibov
Amastigogonus	hellyeri	QVM	23:54263	1M		Weaning Paddock Creek	-41.5469	146.0314	100m	1:25K map	DP 191 999 (55G 419100 5399900, AGD66)	760	28	1	1996	R. Mesibov + T. Moule
Amastigogonus	hellyeri	QVM	23:54268	1M		Table Cape	-40.9467	145.7169	100m	1:25K map	CQ 919 662 (55G 391900 5466200, AGD66)	60	8	6	1996	R. Mesibov + K. Bonham
Amastigogonus	hellyeri	QVM	23:54269	1M		Somerset	-41.0403	145.8069	100m	1:25K map	CQ 996 559 (55G 399600 5455900, AGD66)	30	15	11	1996	R. Mesibov
Amastigogonus	hellyeri	QVM	23:54271	1M		Preservation Bay	-41.1064	146.0486	100m	1:25K map	DQ 200 488 (55G 420000 5448800, AGD66)	40	22	6	2002	R. Mesibov + T. Moule
Amastigogonus	hellyeri	QVM	23:54273	1M		Little Donaldson River area	-41.3064	145.2717	1km	ANZSES personnel advice	CQ 552 256 (55G 355200 5425600, AGD66)	500	9	1	1997	ANZSES personnel	5-9 Jan 1997
Amastigogonus	hellyeri	QVM	23:54275	2M		Little Donaldson River area	-41.3064	145.2717	1km	ANZSES personnel advice	CQ 552 256 (55G 355200 5425600, AGD66)	500	7	1	1997	ANZSES personnel
Amastigogonus	hellyeri	QVM	23:54276	1M		Little Donaldson River	-41.3778	145.2291	1km	ANZSES personnel advice	CQ 518 176 (55G 351800 5417600, AGD66)	350		1	1997	ANZSES personnel
Amastigogonus	hellyeri	QVM	23:54280	1M		Gawler River	-41.2378	146.1375	100m	1:25K map	DQ 276 343 (55G 427600 5434300, AGD66)	130	24	10	1996	R. Mesibov
Amastigogonus	hellyeri	QVM	23:54281	1M		Gawler River	-41.2378	146.1375	100m	1:25K map	DQ 276 343 (55G 427600 5434300, AGD66)	130	24	10	1996	R. Mesibov
Amastigogonus	hellyeri	QVM	23:54282	1M + 1F		Castra Creek - Nietta	-41.3835	146.0722	5km	LISTmap			10	2	1973	L. Brasch
Amastigogonus	hellyeri	QVM	23:54313	2M		China Bush	-41.3044	146.4364	100m	1:25K map	DQ 527 271 (55G 452700 5427100, AGD66)	60	27	9	1997	R. Mesibov
Amastigogonus	hellyeri	QVM	23:54314	1M		Railton area	-41.3236	146.4433	100m	1:25K map	DQ 533 250 (55G 453300 5425000, AGD66)	70	27	9	1997	R. Mesibov
Amastigogonus	hellyeri	QVM	23:54315	1M		Eugenana	-41.2264	146.3022	100m	QVMAG records	DQ 414 357 (55G 441400 5435700, AGD66)	50	26	8	1992	R. D'Orazio + M. Cooper	Arboretum
Amastigogonus	hellyeri	QVM	23:54316	3M + 1F		Kelcey Tier	-41.2203	146.3203	100m	1:25K map	DQ 429 364 (55G 442900 5436400, AGD66)	170	1	9	1991	R. Mesibov
Amastigogonus	hellyeri	QVM	23:54317	1M		Sensation Gorge	-41.5544	146.3322	100m	1:25K map	DP 442 993 (55G 444200 5399300, AGD66)	330	2	6	1990	R. Mesibov
Amastigogonus	hellyeri	QVM	23:54318	2M		Sensation Gorge	-41.5553	146.3322	100m	QVMAG records	DP 442 992 (55G 444200 5399200, AGD66)	290	2	9	1992	R. D'Orazio
Amastigogonus	hellyeri	QVM	23:54326	1M		Gog Range	-41.4961	146.3556	100m	1:25K map	DQ 461 058 (55G 446100 5405800, AGD66)	530	16	12	1991	R. Mesibov + T. Scarborough
Amastigogonus	hellyeri	QVM	23:54328	1M		Kenzies Hill	-41.4753	146.3558	100m	1:25K map	DQ 461 081 (55G 446100 5408100, AGD66)	290	18	12	1991	R. Mesibov + T. Scarborough
Amastigogonus	hellyeri	QVM	23:54330	1M + 4F		Kenzies Hill	-41.4744	146.3569	100m	1:25K map	DQ 462 082 (55G 446200 5408200, AGD66)	260	18	12	1991	R. Mesibov + T. Scarborough
Amastigogonus	hellyeri	QVM	23:54415	2M		Trackham Creek	-41.4586	145.5908	100m	1:25K map	CQ 822 092 (55G 382200 5409200, AGD66)	630	25	10	1991	R. Mesibov	day
Amastigogonus	hellyeri	QVM	23:54416	1M		Wandle River	-41.3675	145.5906	100m	1:25K map	CQ 820 193 (55G 382000 5419300, AGD66)	620	27	9	1991	R. Mesibov	day + evening
Amastigogonus	hellyeri	QVM	23:54417	1M		Wandle River	-41.3675	145.5906	100m	1:25K map	CQ 820 193 (55G 382000 5419300, AGD66)	620	26	9	1991	R. Mesibov	evening
Amastigogonus	hellyeri	QVM	23:54418	1M		Goderich Road	-41.3706	145.6142	100m	1:25K map	CQ 840 190 (55G 384000 5419000, AGD66)	610	11	10	1991	R. Mesibov	day + evening
Amastigogonus	hellyeri	QVM	23:54422	2M		Deep Gully Creek	-41.4172	145.5953	100m	1:25K map	CQ 825 138 (55G 382500 5413800, AGD66)	610	17	10	1991	R. Mesibov	day
Amastigogonus	hellyeri	QVM	23:54425	3M		Waratah	-41.4583	145.5717	100m	1:25K map	CQ 806 092 (55G 380600 5409200, AGD66)	630	28	10	1991	R. Mesibov	evening
Amastigogonus	hellyeri	QVM	23:54427	2M		Waratah	-41.4583	145.5717	100m	1:25K map	CQ 806 092 (55G 380600 5409200, AGD66)	630	26	10	1991	R. Mesibov	day + evening
Amastigogonus	hellyeri	QVM	23:54429	4M		Deep Gully Creek	-41.4172	145.5953	100m	1:25K map	CQ 825 138 (55G 382500 5413800, AGD66)	610	14	10	1991	R. Mesibov	evening
Amastigogonus	hellyeri	QVM	23:54430	8M		Deep Gully Creek	-41.4172	145.5953	100m	1:25K map	CQ 825 138 (55G 382500 5413800, AGD66)	610	18	10	1991	R. Mesibov	evening
Amastigogonus	hellyeri	QVM	23:54431	5M		Trackham Creek	-41.4586	145.5908	100m	1:25K map	CQ 822 092 (55G 382200 5409200, AGD66)	630	26	10	1991	R. Mesibov	evening
Amastigogonus	hellyeri	QVM	23:54432	4M		Trackham Creek	-41.4586	145.5908	100m	1:25K map	CQ 822 092 (55G 382200 5409200, AGD66)	630	24	10	1991	R. Mesibov	day + evening
Amastigogonus	hellyeri	QVM	23:54433	2M		Goderich Road	-41.3706	145.6142	100m	1:25K map	CQ 840 190 (55G 384000 5419000, AGD66)	610	6	10	1991	R. Mesibov	day
Amastigogonus	hellyeri	QVM	23:54434	8M		Goderich Road	-41.3706	145.6142	100m	1:25K map	CQ 840 190 (55G 384000 5419000, AGD66)	610	12	10	1991	R. Mesibov	day
Amastigogonus	hellyeri	QVM	23:54435	10M		Goderich Road	-41.3706	145.6142	100m	1:25K map	CQ 840 190 (55G 384000 5419000, AGD66)	610	13	10	1991	R. Mesibov	evening
Amastigogonus	hellyeri	QVM	23:54440	1M		Stoodley Plantation - SE transect	-41.3828	146.3942	50m	LISTmap		200	29	6	2003	R. Mesibov	pooled samples
Amastigogonus	hellyeri	QVM	23:54451	7M		White Marsh Creek	-41.4472	145.6139	100m	1:25K map	CQ 841 105 (55G 384100 5410500, AGD66)	620	30	9	1991	R. Mesibov	day + evening
Amastigogonus	hellyeri	QVM	23:54452	10M		Goderich Road	-41.3706	145.6142	100m	1:25K map	CQ 840 190 (55G 384000 5419000, AGD66)	610	11	10	1991	R. Mesibov	day + evening - 10 of ca 60 males
Amastigogonus	hellyeri	QVM	23:54453	10M		White Marsh Creek	-41.4472	145.6139	100m	1:25K map	CQ 841 105 (55G 384100 5410500, AGD66)	620	6	10	1991	R. Mesibov	evening - 10 of 17 males
Amastigogonus	hellyeri	QVM	23:54454	10M		Trackham Creek	-41.4586	145.5908	100m	1:25K map	CQ 822 092 (55G 382200 5409200, AGD66)	630	28	10	1991	R. Mesibov	evening - 10 of ca 20 males
Amastigogonus	hellyeri	QVM	23:54455	5M		White Marsh Creek	-41.4472	145.6139	100m	1:25K map	CQ 841 105 (55G 384100 5410500, AGD66)	620	29	9	1991	R. Mesibov	day - 5 of ca 20 males
Amastigogonus	hellyeri	QVM	23:54456	5M		Trackham Creek	-41.4586	145.5908	100m	1:25K map	CQ 822 092 (55G 382200 5409200, AGD66)	630	24	10	1991	R. Mesibov	day + evening - 5 of ca 20 males
Amastigogonus	hellyeri	QVM	23:54457	5M		White Marsh Creek	-41.4472	145.6139	100m	1:25K map	CQ 841 105 (55G 384100 5410500, AGD66)	620	4	10	1991	R. Mesibov	evening - 5 of ca 30 males
Amastigogonus	hellyeri	QVM	23:54458	5M		Goderich Road	-41.3706	145.6142	100m	1:25K map	CQ 840 190 (55G 384000 5419000, AGD66)	610	17	10	1991	R. Mesibov	evening - 5 of ca 20 males
Amastigogonus	hellyeri	QVM	23:54470	2M + 1F		Stoodley Road	-41.3816	146.3973	25m	LISTmap		170	30	4	2016	R. Mesibov
Amastigogonus	hellyeri	QVM	23:54471	1M	holotype	Keddies Creek area	-41.1704	146.0545	25m	LISTmap		60	7	5	2016	R. Mesibov
Amastigogonus	hellyeri	QVM	23:54472	1F	paratype	Keddies Creek area	-41.1704	146.0545	25m	LISTmap		60	7	5	2016	R. Mesibov
Amastigogonus	hellyeri	QVM	23:54515	2M	paratypes	Keddies Creek area	-41.1672	146.0569	250m	LISTmap		50-120	11	5	2016	R. Mesibov	tree trunks along Dial Road at night
Amastigogonus	michaelsae	QVM	23:54208	1M		Back Run Hills	-42.7397	147.7869	100m	K. Michaels advice	EN 643 676 (55G 564300 5267600, AGD66)	300		11	1994	G. Blake + K. Michaels	pitfall site 23
Amastigogonus	michaelsae	QVM	23:54374	1M	holotype	Douglas Creek	-42.5139	147.7767	100m	1:25K map	EN 637 927 (55G 563700 5292700, AGD66)	210	24	4	1991	R. Mesibov
Amastigogonus	michaelsae	QVM	23:54387	1M + 1F		Moaners Tier	-42.2367	147.8497	100m	K. Michaels advice	EP 700 234 (55G 570000 5323400, AGD66)	590	17	2	1996	K. Michaels	pitfall - site 'brookerana 1'
Amastigogonus	michaelsae	QVM	23:54393	1M		Sandspit River	-42.6958	147.8658	100m	K. Michaels advice	EN 708 724 (55G 570800 5272400, AGD66)	200		9	1994	G. Blake + K. Michaels	pitfall - site 19
Amastigogonus	michaelsae	QVM	23:54394	1M		Flash Tier	-42.6114	147.8694	100m	K. Michaels advice	EN 712 818 (55G 571200 5281800, AGD66)	450		9	1994	G. Blake + K. Michaels	pitfall - site 22
Amastigogonus	michaelsae	QVM	23:54396	2M		Sandspit River	-42.6958	147.8658	100m	K. Michaels advice	EN 708 724 (55G 570800 5272400, AGD66)	200		11	1994	G. Blake + K. Michaels	pitfall - site 19
Amastigogonus	michaelsae	QVM	23:54397	2M		Blind Creek - Maria Island	-42.7067	148.0783	250m	1:100K map	EN 882 710 (55G 588200 5271000, AGD66)	120	15	8	1991	R. Mesibov
Amastigogonus	michaelsae	QVM	23:54398	1M		Three Thumbs	-42.6131	147.8828	100m	K. Michaels advice	EN 723 816 (55G 572300 5281600, AGD66)	400		11	1994	G. Blake + K. Michaels	pitfall - site 3
Amastigogonus	michaelsae	QVM	23:54399	1M		Tea-Tree Rivulet	-42.7144	147.7975	100m	K. Michaels advice	EN 652 704 (55G 565200 5270400, AGD66)	300		9	1994	G. Blake + K. Michaels	pitfall - site 24
Amastigogonus	michaelsae	QVM	23:54548	2M	paratypes	Montgomery Road	-42.6863	147.7111	50m	GPS + LISTmap		330	21	6	2016	R. Mesibov	private property
Amastigogonus	michaelsae	QVM	23:54565	1M		Coles Bay Road	-42.0871	148.2422	25m	GPS + LISTmap		<10	13	7	2016	R. Mesibov
Amastigogonus	orientalis	QVM	23:54207	1M		Big Sassy Creek	-42.1475	147.9083	250m	Coy et al. (1993)	EP 749 332 (55G 574900 5333200, AGD66)	400	12	5	1989	J. Diggle	National Rainforest Conservation Program collection
Amastigogonus	orientalis	QVM	23:54364	1M		Dogwood Hill	-41.68	148.1872	250m	1:100K map	EP 987 849 (55G 598700 5384900, AGD66)	570	26	7	1988	R. Mesibov
Amastigogonus	orientalis	QVM	23:54367	1M		Dogwood Hill	-41.6744	148.1944	250m	1:100K map	EP 993 855 (55G 599300 5385500, AGD66)	600	1	8	1988	R. Mesibov
Amastigogonus	orientalis	QVM	23:54370	1M		Lookout Hill	-41.74	148.2219	250m	1:100K map	FP 015 782 (55G 601500 5378200, AGD66)	550	17	7	1988	R. Mesibov
Amastigogonus	orientalis	QVM	23:54379	1M		W of Mt Allen	-41.7833	148.2036	250m	1:100K map	EP 999 734 (55G 599900 5373400, AGD66)	350	14	6	1988	R. Mesibov
Amastigogonus	orientalis	QVM	23:54382	1M		10 km S of St Marys	-41.6789	148.1908	5km	R. Bashford advice + LISTmap	EP 990 850 (55G 599000 5385000, AGD66)		19	8	1988	R. Bashford
Amastigogonus	orientalis	QVM	23:54383	1M		Lookout Hill	-41.7508	148.2197	250m	1:100K map	FP 013 770 (55G 601300 5377000, AGD66)	400	17	6	1988	R. Mesibov
Amastigogonus	orientalis	QVM	23:54384	1M		Tinmine Creek	-41.6986	148.1947	250m	1:100K map	EP 993 828 (55G 599300 5382800, AGD66)	530	11	6	1988	R. Mesibov
Amastigogonus	orientalis	QVM	23:54385	1M + 1F		Salmons Creek	-42.4828	147.8483	100m	1:25K map	EN 696 961 (55G 569600 5296100, AGD66)	150	17	4	1991	R. Mesibov
Amastigogonus	orientalis	QVM	23:54386	1M + 1F		Anglers Creek	-42.245	147.8403	100m	K. Michaels advice	EP 692 225 (55G 569200 5322500, AGD66)	590	3	4	1996	K. Michaels	pitfall - site 'brookerana 2'
Amastigogonus	orientalis	QVM	23:54391	1M		Ravens Hill	-42.4169	147.8631	100m	1:25K map	EP 709 034 (55G 570900 5303400, AGD66)	330	19	4	1991	R. Mesibov
Amastigogonus	orientalis	QVM	23:54392	1M		Sandy Marsh	-41.6828	148.1644	100m	K. Michaels advice	EP 968 846 (55G 596800 5384600, AGD66)	560	17	2	1996	K. Michaels	pitfall - site 'amygdalina H2'
Amastigogonus	orientalis	QVM	23:54523	1M	holotype	Maclaines Creek	-42.4628	147.8564	100m	1:25K map	EN 703 983 (55G 570300 5298300, AGD66)	260	26	4	1991	R. Mesibov
Amastigogonus	orientalis	QVM	23:54401	2M	paratypes	Maclaines Creek	-42.4628	147.8564	100m	1:25K map	EN 703 983 (55G 570300 5298300, AGD66)	260	26	4	1991	R. Mesibov
Amastigogonus	orientalis	QVM	23:54477	1M		Tinmine Creek	-41.7003	148.2139	250m	1:100K map	FP 009 826 (55G 600900 5382600, AGD66)	460	19	6	1988	R. Mesibov
Amastigogonus	orientalis	TMAG	J5906	1M + 1F		Gray	-41.6216	148.2209	1km	LISTmap			13	8	1974	R. Mesibov
Amastigogonus	peninsulensis	QVM	23:54474	1M		Benjafields Ridge	-43.1434	147.7478	100m	LISTmap	EN 607 228 (55G 560700 5222800, AGD66)	260	9	9	1992	T. Kingston + R. D'Orazio
Amastigogonus	peninsulensis	QVM	23:54531	1M + 1F		Hylands Road	-42.9378	147.8932	50m	GPS + LISTmap		110	19	6	2016	R. Mesibov
Amastigogonus	peninsulensis	QVM	23:54542	1M		Noyes Road	-43.1306	147.7189	25m	GPS + LISTmap		60	20	6	2016	R. Mesibov
Amastigogonus	peninsulensis	QVM	23:54544	1M	holotype	Coal Mine Hill	-42.9852	147.7113	25m	GPS + LISTmap		40	20	6	2016	R. Mesibov
Amastigogonus	peninsulensis	QVM	23:54545	13M + 5F	paratypes	Coal Mine Hill	-42.9852	147.7113	25m	GPS + LISTmap		40	20	6	2016	R. Mesibov
Amastigogonus	tasmanianus	AM	KS.125304	1M	lectotype	Tasmania
Amastigogonus	tasmanianus	AM	KS.37403	2M + 1F	paralectotypes	Tasmania
Amastigogonus	tasmanianus	QVM	23:54210	1M		St Pauls Dome	-41.7689	147.8372	25m	GPS	55G 569473 5375365 (AGD66)	1000	28	11	2001	R. Mesibov
Amastigogonus	tasmanianus	QVM	23:54339	1M		Asbestos Range	-41.1514	146.6475	100m	1:25K map	DQ 703 442 (55G 470300 5444200, AGD66)	150	11	2	1996	R. Mesibov + T. Moule
Amastigogonus	tasmanianus	QVM	23:54344	2M + 1F + 2 juv		Mowbray	-41.4014	147.1303	2km	Google Earth			7	11	1951	L.C.
Amastigogonus	tasmanianus	QVM	23:54355	1M		Ericksons Road	-41.3167	148.1219	250m	1:100K map	EQ 938 253 (55G 593800 5425300, AGD66)	110	11	6	1988	R. Mesibov
Amastigogonus	tasmanianus	QVM	23:54407	4M		Rattler Hill	-41.2286	147.8892	100m	1:25K map	EQ 744 353 (55G 574400 5435300, AGD66)	650	4	9	1990	R. Mesibov	plot NE2 - evening
Amastigogonus	tasmanianus	QVM	23:54408	1M		Rattler Hill	-41.2306	147.8892	100m	1:25K map	EQ 744 351 (55G 574400 5435100, AGD66)	680	23	8	1990	R. Mesibov	plot NE1 - day+evening
Amastigogonus	tasmanianus	QVM	23:54409	1M		Rattler Hill	-41.2286	147.8892	100m	1:25K map	EQ 744 353 (55G 574400 5435300, AGD66)	650	6	9	1990	R. Mesibov	plot NE2 - day+evening
Amastigogonus	tasmanianus	QVM	23:54410	1M		Rattler Hill	-41.2286	147.8903	100m	1:25K map	EQ 745 353 (55G 574500 5435300, AGD66)	660	8	9	1990	R. Mesibov	plot NE3 - day
Amastigogonus	tasmanianus	QVM	23:54411	17M		Rattler Hill	-41.2286	147.8903	100m	1:25K map	EQ 745 353 (55G 574500 5435300, AGD66)	660	9	9	1990	R. Mesibov	plot NE3 - day+evening
Amastigogonus	tasmanianus	QVM	23:54412	16M		Rattler Hill	-41.2286	147.8903	100m	1:25K map	EQ 745 353 (55G 574500 5435300, AGD66)	660	7	9	1990	R. Mesibov	plot NE3 - day+evening
Amastigogonus	tasmanianus	QVM	23:54413	11M		Rattler Hill	-41.2306	147.8892	100m	1:25K map	EQ 744 351 (55G 574400 5435100, AGD66)	680	24	8	1990	R. Mesibov	plot NE1 - day+evening
Amastigogonus	tasmanianus	QVM	23:54414	34M		Rattler Hill	-41.2286	147.8903	100m	1:25K map	EQ 745 353 (55G 574500 5435300, AGD66)	660	10	9	1990	R. Mesibov	plot NE3 - day+evening
Amastigogonus	tasmanianus	QVM	23:54469	2M		Foons Hill area	-41.418	147.3357	25m	GPS + LISTmap		590	24	4	2016	R. Mesibov
Amastigogonus	tasmanianus	ZMUC	not known	not known	Weldborough Pass Scenic Reserve	-41.2166	147.9384	50m	label data	28.6 km WNW of St Helens - 41°12'59.8"S E147°56'18.2"E	460	7	3	2006	N. Scharff + T. Szuts	6-7 Mar 2006 - Nothofagus rainforest
Amastigogonus	verreauxii	MNHN	GA031	1M		Mt Wellington	-42.895	147.2375	5km	LISTmap						J. Verreaux
Amastigogonus	verreauxii	QVM	23:25663	1M		Edgar Dam site W1A	-43.0417	146.3228	25m	D. Driscoll advice	DN 447 341 (55G 444728 5234128, AGD66)	310	5	1	2003	D. Driscoll	2 month pitfall from indicated date
Amastigogonus	verreauxii	QVM	23:46336	1M		Harcus River	-40.8089	144.8306	25m	GPS	40°48'32"S 144°49'50"E		14	6	2008	R. Mesibov + T. Moule
Amastigogonus	verreauxii	QVM	23:46432	1M		Partridge Island	-43.3997	147.1003	100m	K. Bonham advice			5	4	2006	K. Bonham
Amastigogonus	verreauxii	QVM	23:51706	1M + 1F		Phillips Island - Macquarie Harbour	-42.335	145.45	500m	LISTmap			11	12	2009	C. Hawkins + B. Hill + N. Wilkins
Amastigogonus	verreauxii	QVM	23:54145	2M + 1F		Prion Beach - site KB13	-43.5228	146.5429	25m	K. Bonham advice + LISTmap	-43.5228 146.5429 (WGS84)	5	6	2	2016	K. Bonham + A. Amey	teatree + rainforest scrub on dunes
Amastigogonus	verreauxii	QVM	23:54150	3M + 1F		Prion Beach - site KB15	-43.5235	146.5409	25m	K. Bonham advice + LISTmap	-43.5235 146.5409 (WGS84)	5	6	2	2016	K. Bonham	rocky wet forest by creek
Amastigogonus	verreauxii	QVM	23:54166	1M + 1F		Mt Mangana walk - Bruny Island - site KB13	-43.3592	147.2872	50m	K. Bonham	-43.3592 147.2872	470	20	2	2016	K. Bonham + B. Paton	mixed forest
Amastigogonus	verreauxii	QVM	23:54170	2M + 1F		Lutregala Marsh Conservation Area - Bruny Island - site KB05	-43.3102	147.2872	50m	K. Bonham	-43.3102 147.2872	40	17	2	2016	K. Bonham	dry eucalypt forest
Amastigogonus	verreauxii	QVM	23:54171	4M + 6F + 4 juv		old Cloudy Bay lookout - Bruny Island - site KB10	-43.4604	147.194	50m	K. Bonham	-43.4604 147.1940	120	19	2	2016	N. Zehntner + K. Bonham	18-19 Feb 2016 - damp eucalypt forest
Amastigogonus	verreauxii	QVM	23:54172	2M + 5F		near Cloudy Bay lighthouse - Bruny Island - site KB11	-43.4872	147.1457	50m	K. Bonham	-43.4872 147.1457	50	18	2	2016	K. Bonham	eucalypt scrub
Amastigogonus	verreauxii	QVM	23:54180	1M		Myrtle Gully - Mt Wellington	-42.8889	147.2536	100m	C. Brockmann advice	EN 206 513 (55G 520600 5251300, AGD66)	580	13	3	1997	C. Brockmann
Amastigogonus	verreauxii	QVM	23:54181	3M + 1F + 1 juv		Huon River (Arve Road)	-43.105	146.7358	100m	1:25K map	DN 784 273 (55G 478400 5227300, AGD66)	120	2	5	1997	R. Mesibov	FT-Warra plot 3M1
Amastigogonus	verreauxii	QVM	23:54182	2M + 3 juv		Huon River (Manuka Road)	-43.0925	146.7175	100m	1:25K map	DN 769 287 (55G 476900 5228700, AGD66)	120	29	4	1997	R. Mesibov	FT-Warra plot 1R3
Amastigogonus	verreauxii	QVM	23:54183	1M + 1F		Huon River (Arve Road)	-43.0961	146.7508	100m	1:25K map	DN 796 283 (55G 479600 5228300, AGD66)	200	21	5	1997	R. Mesibov	FT-Warra plot 3R3
Amastigogonus	verreauxii	QVM	23:54184	1M + 1F		Huon River (Manuka Road)	-43.0933	146.7175	100m	1:25K map	DN 769 286 (55G 476900 5228600, AGD66)	100	29	4	1997	R. Mesibov	FT-Warra plot 1R4
Amastigogonus	verreauxii	QVM	23:54185	1M + 1F + 3 juv		Huon River (Manuka Road)	-43.0942	146.7125	100m	1:25K map	DN 765 285 (55G 476500 5228500, AGD66)	110	28	4	1997	R. Mesibov	FT-Warra plot 1R2
Amastigogonus	verreauxii	QVM	23:54186	1M + 1 juv		Huon River (Manuka Road)	-43.0961	146.7078	100m	1:25K map	DN 761 283 (55G 476100 5228300, AGD66)	100	30	4	1997	R. Mesibov	FT-Warra plot 1M1
Amastigogonus	verreauxii	QVM	23:54187	2M + 2F		Huon River (Manuka Road)	-43.0969	146.7064	100m	1:25K map	DN 760 282 (55G 476000 5228200, AGD66)	80	14	5	1997	R. Mesibov	FT-Warra plot 1M5
Amastigogonus	verreauxii	QVM	23:54188	1M + 1F		Huon River (Edwards Road)	-43.0953	146.7433	100m	1:25K map	DN 790 284 (55G 479000 5228400, AGD66)	90	23	5	1997	R. Mesibov	FT-Warra plot 3R6
Amastigogonus	verreauxii	QVM	23:54189	1M + 4F + 1 juv		Huon River (Manuka Road)	-43.095	146.7114	100m	1:25K map	DN 764 284 (55G 476400 5228400, AGD66)	110	28	4	1997	R. Mesibov	FT-Warra plot 1R1
Amastigogonus	verreauxii	QVM	23:54190	2M + 1F + 1 juv		Huon River (Arve Road)	-43.1042	146.7358	100m	1:25K map	DN 784 274 (55G 478400 5227400, AGD66)	110	2	5	1997	R. Mesibov	FT-Warra plot 3M2
Amastigogonus	verreauxii	QVM	23:54191	3M + 2F		Huon River (Edwards Road)	-43.0953	146.7422	100m	1:25K map	DN 789 284 (55G 478900 5228400, AGD66)	80	23	5	1997	R. Mesibov	FT-Warra plot 3R5
Amastigogonus	verreauxii	QVM	23:54192	2M + 1F		Edwards Road	-43.0742	146.7522	250m	R. Mesibov records	DN 797 310 (55G 479700 5231000, AGD66)	110-130	6	4	1988	R. Mesibov	15 Mar - 6 Apr 1988 - mean position of several plots
Amastigogonus	verreauxii	QVM	23:54193	5M + 2F		Edwards Road	-43.0861	146.7519	250m	R. Mesibov records	DN 797 300 (55G 479700 5230000, AGD66)	80-100	6	4	1988	R. Mesibov	15 Mar - 6 Apr 1988 - mean position of several plots
Amastigogonus	verreauxii	QVM	23:54194	3M		Mt Weld transect - 600m	-42.9981	146.6167	100m	M. Driessen advice	55G 468762 5239322 (GDA94)	600	29	2	2012	M. Driessen + N. Doran	pitfall 5L
Amastigogonus	verreauxii	QVM	23:54195	11M + 7F + 2 juv		Mt Weld transect - 600m	-42.9981	146.6167	100m	M. Driessen advice	55G 468762 5239322 (GDA94)	600	29	2	2012	M. Driessen + N. Doran	pitfall 5U
Amastigogonus	verreauxii	QVM	23:54196	1M + 2F		Mt Weld transect - 600m	-42.9981	146.6167	100m	M. Driessen advice	55G 468762 5239322 (GDA94)	600	29	2	2012	M. Driessen + N. Doran	pitfall 25L
Amastigogonus	verreauxii	QVM	23:54197	26M + 13F + 16 juv		Mt Weld transect - 600m	-42.9981	146.6167	100m	M. Driessen advice	55G 468762 5239322 (GDA94)	600	28	3	2012	M. Driessen + N. Doran	pitfall 5U
Amastigogonus	verreauxii	QVM	23:54198	2M		Hastings	-43.4131	146.8742	5km	Google Earth			30	6	1988	R. Bashford	located as Hastings Caves
Amastigogonus	verreauxii	QVM	23:54199	1M		Mt Misery	-42.9711	147.0222	100m	1:25K map	EN 017 422 (55G 501700 5242200, AGD66)	270	10	9	1994	R. Mesibov + T. Moule
Amastigogonus	verreauxii	QVM	23:54200	1M		Mt Misery	-42.9703	147.0222	100m	1:25K map	EN 017 423 (55G 501700 5242300, AGD66)	290	10	9	1994	R. Mesibov + T. Moule
Amastigogonus	verreauxii	QVM	23:54201	1M		Bracken Ridge	-43.0739	146.8747	100m	R. Bashford advice	DN 897 308 (55G 489700 5230800, AGD66)	360	9	5	1995	R. Bashford	pitfall 1-2b
Amastigogonus	verreauxii	QVM	23:54202	1M		Arve Road (West Creek)	-43.1194	146.7825	100m	R. Bashford advice	DN 822 257 (55G 482200 5225700, AGD66)	120	16	1	1996	R. Bashford	pitfall 3-1b
Amastigogonus	verreauxii	QVM	23:54203	1M		Arve Road (West Creek)	-43.1194	146.7825	100m	R. Bashford advice	DN 822 257 (55G 482200 5225700, AGD66)	120	4	4	1995	R. Bashford	pitfall 3-6b
Amastigogonus	verreauxii	QVM	23:54204	1M		Kermandie River	-43.2008	146.8733	100m	R. Bashford advice	DN 896 167 (55G 489600 5216700, AGD66)	200	21	12	1995	R. Bashford	pitfall 2-5a
Amastigogonus	verreauxii	QVM	23:54205	2M		Garden Island	-43.2586	147.1303	500m	LISTmap			8	4	1991	T. Schwaner
Amastigogonus	verreauxii	QVM	23:54211	1M		Little Florentine River	-42.7347	146.4211	100m	R. Bashford advice	DN 525 683 (55G 452500 5268300, AGD66)	440	7	1	1986	R. Bashford	pitfall
Amastigogonus	verreauxii	QVM	23:54212	3M		Little Florentine River	-42.7347	146.4211	100m	R. Bashford advice	DN 525 683 (55G 452500 5268300, AGD66)	440	15	1	1986	R. Bashford	pitfall
Amastigogonus	verreauxii	QVM	23:54213	7M		Little Florentine River	-42.7347	146.4211	100m	R. Bashford advice	DN 525 683 (55G 452500 5268300, AGD66)	440	22	1	1986	R. Bashford	pitfall
Amastigogonus	verreauxii	QVM	23:54214	2M		Little Florentine River	-42.7347	146.4211	100m	R. Bashford advice	DN 525 683 (55G 452500 5268300, AGD66)	440	29	1	1986	R. Bashford	pitfall
Amastigogonus	verreauxii	QVM	23:54215	4M		Little Florentine River	-42.7347	146.4211	100m	R. Bashford advice	DN 525 683 (55G 452500 5268300, AGD66)	440	6	2	1986	R. Bashford	pitfall
Amastigogonus	verreauxii	QVM	23:54216	9M		Little Florentine River	-42.7347	146.4211	100m	R. Bashford advice	DN 525 683 (55G 452500 5268300, AGD66)	440	20	2	1986	R. Bashford	pitfall
Amastigogonus	verreauxii	QVM	23:54217	3M		Little Florentine River	-42.7347	146.4211	100m	R. Bashford advice	DN 525 683 (55G 452500 5268300, AGD66)	440	5	3	1986	R. Bashford	pitfall
Amastigogonus	verreauxii	QVM	23:54218	5M		Little Florentine River	-42.7347	146.4211	100m	R. Bashford advice	DN 525 683 (55G 452500 5268300, AGD66)	440	13	3	1986	R. Bashford	pitfall
Amastigogonus	verreauxii	QVM	23:54219	2M		Little Florentine River	-42.7347	146.4211	100m	R. Bashford advice	DN 525 683 (55G 452500 5268300, AGD66)	440	19	3	1986	R. Bashford	pitfall
Amastigogonus	verreauxii	QVM	23:54220	4M		Little Florentine River	-42.7347	146.4211	100m	R. Bashford advice	DN 525 683 (55G 452500 5268300, AGD66)	440	26	3	1986	R. Bashford	pitfall
Amastigogonus	verreauxii	QVM	23:54221	1M		Little Florentine River	-42.7347	146.4211	100m	R. Bashford advice	DN 525 683 (55G 452500 5268300, AGD66)	440	10	4	1986	R. Bashford	pitfall
Amastigogonus	verreauxii	QVM	23:54222	6M		Little Florentine River	-42.7347	146.4211	100m	R. Bashford advice	DN 525 683 (55G 452500 5268300, AGD66)	440	22	4	1986	R. Bashford	pitfall
Amastigogonus	verreauxii	QVM	23:54223	1M		Little Florentine River	-42.7347	146.4211	100m	R. Bashford advice	DN 525 683 (55G 452500 5268300, AGD66)	440	5	6	1986	R. Bashford	pitfall
Amastigogonus	verreauxii	QVM	23:54224	2M		Little Florentine River	-42.7347	146.4211	100m	R. Bashford advice	DN 525 683 (55G 452500 5268300, AGD66)	440	3	7	1986	R. Bashford	pitfall
Amastigogonus	verreauxii	QVM	23:54225	3M		Little Florentine River	-42.7347	146.4211	100m	R. Bashford advice	DN 525 683 (55G 452500 5268300, AGD66)	440	2	10	1986	R. Bashford	pitfall
Amastigogonus	verreauxii	QVM	23:54226	2M		Little Florentine River	-42.7347	146.4211	100m	R. Bashford advice	DN 525 683 (55G 452500 5268300, AGD66)	440	28	10	1986	R. Bashford	pitfall
Amastigogonus	verreauxii	QVM	23:54227	3M		Little Florentine River	-42.7347	146.4211	100m	R. Bashford advice	DN 525 683 (55G 452500 5268300, AGD66)	440	17	12	1986	R. Bashford	pitfall
Amastigogonus	verreauxii	QVM	23:54228	8M		Florentine River	-42.4789	146.4381	1km	O. Seeman advice	DN 537 967 (55G 453700 5296700, AGD66)	500		6	2000	O. Seeman	pitfall May-Jun 2000 - location is centre of coupe TI03C
Amastigogonus	verreauxii	QVM	23:54229	9M		Redan Hill	-42.1364	145.8772	100m	1:25K map	DP 071 343 (55G 407100 5334300, AGD66)	600	15	2	1994	R. Mesibov
Amastigogonus	verreauxii	QVM	23:54230	2M + 1F		Franklin River	-42.2142	146.0175	100m	1:25K map	DP 188 258 (55G 418800 5325800, AGD66)	430	16	2	1994	R. Mesibov
Amastigogonus	verreauxii	QVM	23:54231	2M + 1F		Squires Creek	-42.2172	146.0806	100m	1:25K map	DP 240 255 (55G 424000 5325500, AGD66)	650	16	2	1994	R. Mesibov
Amastigogonus	verreauxii	QVM	23:54232	7M + 1F		Coopers Creek	-42.7778	146.3986	100m	1:25K map	DN 507 635 (55G 450700 5263500, AGD66)	460	23	2	1994	R. Mesibov
Amastigogonus	verreauxii	QVM	23:54233	10M + 3F		Needles Picnic Ground	-42.7589	146.405	100m	1:25K map	DN 512 656 (55G 451200 5265600, AGD66)	470	23	2	1994	R. Mesibov
Amastigogonus	verreauxii	QVM	23:54234	14M		Wedge Inlet	-42.8381	146.2403	100m	1:25K map	DN 378 567 (55G 437800 5256700, AGD66)	330	22	2	1994	R. Mesibov
Amastigogonus	verreauxii	QVM	23:54235	1M		Scotts Peak area	-43.0581	146.2719	100m	S. Smith advice?	DN 406 323 (55G 440600 5232300, AGD66)	320	12	2	1987	S.J. Smith	WHA ML014
Amastigogonus	verreauxii	QVM	23:54236	3M		Anthony Road	-41.8294	145.6217	250m	Coy et al. (1993)	CP 854 680 (55G 385400 5368000, AGD66)	840	17	4	1989	J. Diggle	National Rainforest Conservation Program collection
Amastigogonus	verreauxii	QVM	23:54237	7M		Wedge Inlet	-42.8364	146.2414	500m	D. Driscoll advice	DN 379 569 (55G 437900 5256900, AGD66)	350	16	11	2001	D. Driscoll	pitfall
Amastigogonus	verreauxii	QVM	23:54238	1M		Queenstown area	-42.1017	145.515	100m	A. Richardson advice	CP 771 377 (55G 377100 5337700, AGD66)	210	29	11	1994	A. Richardson
Amastigogonus	verreauxii	QVM	23:54239	1M		Bubs Hill	-42.1185	145.7743	1km	LISTmap			28	4	1987	N. Platnick + R. Raven + T. Churchill
Amastigogonus	verreauxii	QVM	23:54240	1M		Spero River	-42.6753	145.5556	250m	Coy et al. (1993)	CN 815 740 (55G 381500 5274000, AGD66)	240	23	2	1989	J. Marsden-Smedley
Amastigogonus	verreauxii	QVM	23:54241	1M		Mulcahy Bay	-43.1106	145.7308	2km	Google Earth			12	2	1987	J.A. Friend
Amastigogonus	verreauxii	QVM	23:54242	2M		Hibbs Lagoon	-42.5714	145.3042	100m	S. Smith advice?	CN 607 852 (55G 360700 5285200, AGD66)	10	23	2	1989	S.J. Smith	WHA ML034
Amastigogonus	verreauxii	QVM	23:54243	2M		Hibbs Lagoon	-42.5722	145.3047	2km	Google Earth		10	8	1	1987	S.J. Smith
Amastigogonus	verreauxii	QVM	23:54244	4M		Maydena	-42.7553	146.6264	5km	LISTmap			17	9	1985	R. Bashford
Amastigogonus	verreauxii	QVM	23:54245	3M		Elliot Bay	-42.9706	145.5768	5km	LISTmap			5	1	1967	Launceston Walking Club
Amastigogonus	verreauxii	QVM	23:54246	2M		Andrew River cave 3	-42.3319	145.7269	100m	S. Smith advice?	CP 950 124 (55G 395000 5312400, AGD66)	110	22	3	1988	S.J. Smith
Amastigogonus	verreauxii	QVM	23:54247	2M + 3F		Donaghys Hill	-42.1963	145.9338	1km	LISTmap		480	29	4	1987	N. Platnick + R. Raven + T. Churchill
Amastigogonus	verreauxii	QVM	23:54248	1M		Chopper Bay - Hunter Island	-40.5161	144.7822	100m	K. Bonham advice		<20	29	1	1997	K. Bonham
Amastigogonus	verreauxii	QVM	23:54249	1M		Wild Wave River	-41.3694	144.7906	100m	1:25K map	CQ 151 177 (55G 315100 5417700, AGD66)	<10	18	4	1993	R. Mesibov
Amastigogonus	verreauxii	QVM	23:54250	1M		Wild Wave River	-41.3614	144.8444	100m	1:25K map	CQ 196 187 (55G 319600 5418700, AGD66)	110	15	2	1991	R. Mesibov
Amastigogonus	verreauxii	QVM	23:54251	1M		Brooks Creek	-41.3117	144.7433	2km	R. Green advice + Google Earth			28	3	1981	R.H. Green + Earthwatch personnel	±1 week
Amastigogonus	verreauxii	QVM	23:54252	4M + 2F		Dawson River	-41.2853	144.7217	100m	1:25K map	CQ 091 269 (55G 309100 5426900, AGD66)	<10	16	4	1993	R. Mesibov
Amastigogonus	verreauxii	QVM	23:54253	1M		Interview River	-41.5811	144.8889	100m	1:25K map	CP 239 944 (55G 323900 5394400, AGD66)	30-40	1	5	1993	R. Mesibov
Amastigogonus	verreauxii	QVM	23:54254	2M		Daisy River	-41.3328	144.9053	100m	1:25K map	CQ 246 220 (55G 324600 5422000, AGD66)	220	9	1	1991	R. Mesibov
Amastigogonus	verreauxii	QVM	23:54255	2M		N of Rupert Point	-41.6308	144.9053	100m	1:25K map	CP 254 889 (55G 325400 5388900, AGD66)	<10	1	6	1993	R. Mesibov
Amastigogonus	verreauxii	QVM	23:54256	1M		N of Pieman Head	-41.6572	144.9128	100m	1:25K map	CP 261 860 (55G 326100 5386000, AGD66)	10	1	6	1993	R. Mesibov
Amastigogonus	verreauxii	QVM	23:54257	2M		Big Eel Creek	-41.2567	144.8289	100m	1:25K map	CQ 180 303 (55G 318000 5430300, AGD66)	190	16	12	1990	R. Mesibov
Amastigogonus	verreauxii	QVM	23:54258	2M + 2F		Mt Hazelton	-41.3611	144.9283	100m	1:25K map	CQ 266 189 (55G 326600 5418900, AGD66)	650	29	12	1990	R. Mesibov
Amastigogonus	verreauxii	QVM	23:54259	1M		The Clump	-41.2053	144.87	100m	1:25K map	CQ 213 361 (55G 321300 5436100, AGD66)	190	17	9	1989	R. Mesibov
Amastigogonus	verreauxii	QVM	23:54260	1M		Lake Mikany island	-40.8825	145.1794	100m	1:25K map	CQ 465 725 (55G 346500 5472500, AGD66)	30	20	3	1990	R. Mesibov
Amastigogonus	verreauxii	QVM	23:54261	1M		Beacom Hills	-40.8761	145.1761	100m	1:25K map	CQ 462 732 (55G 346200 5473200, AGD66)	50	20	3	1990	R. Mesibov
Amastigogonus	verreauxii	QVM	23:54264	1M + 1F		Emu River at Companion Road	-41.3061	145.7314	100m	A. Richardson advice	CQ 937 263 (55G 393700 5426300, AGD66)	500	29	4	1993	A. Richardson
Amastigogonus	verreauxii	QVM	23:54265	1M		S of Companion Road	-41.3161	145.7386	100m	A. Richardson advice	CQ 943 252 (55G 394300 5425200, AGD66)	600	30	4	1993	A. Richardson
Amastigogonus	verreauxii	QVM	23:54266	1M		E of 29 Mile Road	-41.3456	145.72	100m	A. Richardson advice	CQ 928 219 (55G 392800 5421900, AGD66)	610	3	5	1993	A. Richardson
Amastigogonus	verreauxii	QVM	23:54267	1M		Emu River tributary	-41.3286	145.7214	100m	A. Richardson advice	CQ 929 238 (55G 392900 5423800, AGD66)	530	4	5	1993	A. Richardson
Amastigogonus	verreauxii	QVM	23:54272	1M		Little Donaldson River area	-41.3064	145.2717	1km	ANZSES personnel advice	CQ 552 256 (55G 355200 5425600, AGD66)	500	7	1	1997	ANZSES personnel	6-7 Jan 1997
Amastigogonus	verreauxii	QVM	23:54274	2M		Little Donaldson River	-41.3778	145.2291	1km	ANZSES personnel advice	CQ 518 176 (55G 351800 5417600, AGD66)	350		1	1997	ANZSES personnel
Amastigogonus	verreauxii	QVM	23:54277	5M		Little Donaldson River area	-41.3708	145.2389	100m	1:25K map	CQ 526 184 (55G 352600 5418400, AGD66)	310	18	1	1997	R. Mesibov + T. Moule
Amastigogonus	verreauxii	QVM	23:54278	2M		Savage River area	-41.4072	145.2606	1km	ANZSES personnel advice	CQ 545 144 (55G 354500 5414400, AGD66)	440	19	1	1997	ANZSES personnel
Amastigogonus	verreauxii	QVM	23:54279	1M		Savage River area	-41.4081	145.2594	1km	ANZSES personnel advice	CQ 544 143 (55G 354400 5414300, AGD66)	450	13	1	1997	ANZSES personnel	11-13 Jan 1997
Amastigogonus	verreauxii	QVM	23:54283	1M		Washpond Forest	-40.7347	144.7133	100m	1:25K map	CQ 068 880 (55G 306800 5488000, AGD66)	40	18	11	1992	R. Mesibov	Woolnorth property
Amastigogonus	verreauxii	QVM	23:54285	3M + 2F		Mt Oakleigh	-41.8117	146.0478	100m	QVMAG records	DP 208 705 (55G 420800 5370500, AGD66)	985	10	2	1992	T. Kingston + M. Kingston
Amastigogonus	verreauxii	QVM	23:54296	6M		Butlers Gorge	-42.2656	146.275	100m	1:25K map	DP 401 203 (55G 440100 5320300, AGD66)	720	17	2	1994	R. Mesibov
Amastigogonus	verreauxii	QVM	23:54297	2M + 2F		Tarraleah	-42.3	146.45	10km	Google Earth				5	1978	V.V. Hickman
Amastigogonus	verreauxii	QVM	23:54298	1M + 1F		Tarraleah	-42.3	146.45	10km	Google Earth				5	1978	V.V. Hickman
Amastigogonus	verreauxii	QVM	23:54299	3M + 1F		Mossy Marsh Creek swamp	-42.3086	146.3861	100m	1:25K map	DP 493 156 (55G 449300 5315600, AGD66)	650	18	2	1994	R. Mesibov
Amastigogonus	verreauxii	QVM	23:54300	1M		Lake Mackenzie	-41.6986	146.3656	100m	1:25K map	DP 471 833 (55G 447100 5383300, AGD66)	1260	21	11	1993	R. Mesibov
Amastigogonus	verreauxii	QVM	23:54302	4M		Lake Mackenzie area	-41.6636	146.3744	100m	1:25K map	DP 478 872 (55G 447800 5387200, AGD66)	1150	7	1	1996	R. Mesibov
Amastigogonus	verreauxii	QVM	23:54303	4M		Lake Augusta	-41.8439	146.5822	100m	1:25K map	DP 652 673 (55G 465200 5367300, AGD66)	1150	4	3	1995	R. Mesibov + T. Moule
Amastigogonus	verreauxii	QVM	23:54304	2M		Tin Hut Lake area	-41.8578	146.4797	100m	1:25K map	DP 567 657 (55G 456700 5365700, AGD66)	1170	25	1	1998	R. Mesibov
Amastigogonus	verreauxii	QVM	23:54305	2M		Tabletop Hill	-41.9133	146.6106	100m	1:25K map	DP 676 596 (55G 467600 5359600, AGD66)	1120	24	1	1998	R. Mesibov
Amastigogonus	verreauxii	QVM	23:54307	1M		Bashan Ledge	-42.1378	146.7292	100m	1:25K map	DP 775 347 (55G 477500 5334700, AGD66)	710	23	12	1996	R. Mesibov + C. Brockmann
Amastigogonus	verreauxii	QVM	23:54308	4M + 1F		Dell Bluff area	-41.7758	146.715	100m	1:25K map	DP 762 749 (55G 476200 5374900, AGD66)	1120	5	11	1995	R. Mesibov	with Burnie Field Naturalist Club
Amastigogonus	verreauxii	QVM	23:54310	1M		Poatina Intake Road - Great Lake	-41.8356	146.84	100m	1:25K map	DP 866 683 (55G 486600 5368300, AGD66)	1080	9	2	1997	R. Mesibov
Amastigogonus	verreauxii	QVM	23:54321	1M		Western Creek	-41.6858	146.4978	100m	1:25K map	DP 581 848 (55G 458100 5384800, AGD66)	1150	8	8	1993	R. Mesibov
Amastigogonus	verreauxii	QVM	23:54420	3M		Wombat Hill	-41.4811	145.4478	100m	1:25K map	CQ 703 065 (55G 370300 5406500, AGD66)	670	23	9	1990	R. Mesibov	plot NW2 - day+evening
Amastigogonus	verreauxii	QVM	23:54421	1M		Wombat Hill	-41.4811	145.4478	100m	1:25K map	CQ 703 065 (55G 370300 5406500, AGD66)	670	27	9	1990	R. Mesibov	plot NW2 - day+evening
Amastigogonus	verreauxii	QVM	23:54424	3M		Wombat Hill	-41.4819	145.4467	100m	1:25K map	CQ 702 064 (55G 370200 5406400, AGD66)	680	19	9	1990	R. Mesibov	plot NW1 - day+evening
Amastigogonus	verreauxii	QVM	23:54426	3M		Wombat Hill	-41.4819	145.4467	100m	1:25K map	CQ 702 064 (55G 370200 5406400, AGD66)	680	20	9	1990	R. Mesibov	plot NW1 - day+evening
Amastigogonus	verreauxii	QVM	23:54428	1M		Waratah	-41.4583	145.5717	100m	1:25K map	CQ 806 092 (55G 380600 5409200, AGD66)	630	26	10	1991	R. Mesibov	day + evening
Amastigogonus	verreauxii	QVM	23:54436	1M		Andrew River cave 2	-42.3319	145.7256	100m	S. Eberhard advice	CP 949 124 (55G 394900 5312400, AGD66)	110	22	3	1988	S.M. Eberhard	LA-x2-4 - large sp. in dark
Amastigogonus	verreauxii	QVM	23:54476	1M + 2F		Mt Weld transect - 600m	-42.9981	146.6167	100m	M. Driessen advice	55G 468762 5239322 (GDA94)	600	28	3	2012	M. Driessen + N. Doran	pitfall
Amastigogonus	verreauxii	QVM	23:54478	1M + 1 juv		Huon River (Arve Road)	-43.0989	146.7408	100m	1:25K map	DN 788 280 (55G 478800 5228000, AGD66)	150	22	5	1997	R. Mesibov	FT-Warra plot 3M5
Amastigogonus	verreauxii	QVM	23:54480	1M		Wilsons Creek	-40.9058	145.4781	100m	R. van Riet advice	CQ 717 704 (55G 371700 5470400, AGD66)	50	3	1	1997	R. van Riet
Amastigogonus	verreauxii	TMAG	J5954	1M		Savage River area	-41.509	145.2132	500m	R. Mesibov records + LISTmap			9	8	1974	R. Mesibov
Amastigogonus	verreauxii	TMAG	J5955	1M		Savage River area	-41.509	145.2132	500m	R. Mesibov records + LISTmap			6	8	1974	R. Mesibov
Amastigogonus	verreauxii	TMAG	J5956	1M + 2F		Leenson Road - Salmon River forestry area	-41.0701	144.9398	250m	L. Hill advice	55G 326800 5451200 (AGD66)	80	28	11	1974	J. Madden et al.	mature E. obliqua
Amastigogonus	verreauxii	TMAG	J5957	1M		Mt Weld transect - pitfall WD0600P5L	-42.9981	146.6167	100m	M. Driessen advice	55G 468762 5239322 (GDA94)	600	23	4	2002	N. Doran + M. Driessen	sample FT 30700
Amastigogonus	verreauxii	TMAG	J5869	1M + 3F		Arve Loop - E flank of Loop Hill	-43.1375	146.7581	500m	R. Mesibov records + LISTmap		350	11	9	1975	R. Mesibov
Amastigogonus	verreauxii	TMAG	J5876	1M + 3F		Julius River - near camp on Sumac Spur 1	-41.1511	145.0195	1km	R. Mesibov records + LISTmap			1	6	1976	R. Mesibov
Amastigogonus	verreauxii	TMAG	J5877	4M + 1F		Tarraleah	-42.3	146.45	10km	LISTmap				6	1937	A.W.G. Powell
Amastigogonus	verreauxii	TMAG	J5878	2M + 1 juv		Lake Fenton - National Park	-42.6767	146.6254	1km	LISTmap			23	2	1965	TMAG personnel
Amastigogonus	verreauxii	TMAG	J5879	2M + 2F		Tarraleah	-42.3	146.45	10km	LISTmap				6	1937	A.W.G. Powell
Amastigogonus	verreauxii	TMAG	J5881	5M + 2F		Lake Dobson - National Park	-42.6854	146.5935	1km	LISTmap			23	2	1965	TMAG personnel
Amastigogonus	verreauxii	TMAG	J5891	3M + 1F		on track to Lake Denison at 1500 feet	-42.9471	146.7315	1km	LISTmap			16	2	1939	C.D. King
Amastigogonus	verreauxii	TMAG	J5896	1M		Arve Forest	-43.0833	146.7333	2km	label data	43°05'S 146°44'E		29	5	1974	J.L. Hickman et al.	wet sclerophyll litter - ABRS vial 3055 - sample 360
Amastigogonus	verreauxii	TMAG	J5901	2M + 4F		Salmon River Road - Salmon River forestry area	-41.0192	144.8664	250m	L. Hill advice	55G 320500 5456700 (AGD66)	90	28	11	1974	J. Madden et al.	under and in logs, bark, moss, litter - 1954 E. obliqua - ABRS vials 2173+2174 - samples 260+ ?
Amastigogonus	verreauxii	TMAG	J5903	1M		Lerunna Loop site - Salmon River forestry area	-41.0439	144.8859	250m	L. Hill advice	55G 322200 5454000 (AGD66)	100	28	11	1974	J.L. Madden et al.	under - logs - 1961 E. obliqua - ABRS vial 2177 - sample 261
Amastigogonus	verreauxii	TMAG	J5908	2M		near Entrance Cave (=Mystery Creek Cave) - Lune River	-43.4619	146.8481	500m	LISTmap			2	1	1976	R. Mesibov
Amastigogonus	verreauxii	TMAG	J5915	1M + 2F		Mt Wellington	-42.9146	147.2475	1km	LISTmap			22	9	1935	J.W. Evans	2200 feet
Amastigogonus	verreauxii	TMAG	J5916	1M		Prion Bay	-43.5341	146.5754	5km	LISTmap			30	3	1986	D. Taylor	Dick Smith Explorer Expedition
Amastigogonus	verreauxii	TMAG	J5923	1M		Savage River area	-41.509	145.2132	500m	R. Mesibov records + LISTmap			29	7	1973	R. Mesibov
Amastigogonus	verreauxii	TMAG	J5940	1M		Mt Weld transect - pitfall WD600P5U	-42.9981	146.6167	100m	M. Driessen advice	55G 468762 5239322 (GDA94)	600	25	3	2002	N. Doran + M. Driessen	sample FT 12211
Amastigogonus	verreauxii	TMAG	J5942	1M		Mt Weld transect - pitfall WD700P45U	-42.9992	146.6126	100m	M. Driessen advice	55G 468422 5239192 (GDA94)	680	25	3	2002	N. Doran + M. Driessen	sample FT 12220
Amastigogonus	verreauxii	TMAG	J5943	2M + 1F		Mt Weld transect - pitfall WD0600P5L	-42.9981	146.6167	100m	M. Driessen advice	55G 468762 5239322 (GDA94)	600	23	4	2002	N. Doran + M. Driessen	sample FT 30700
Amastigogonus	verreauxii	TMAG	J5944	2M		Mt Weld transect - pitfall WD0600P45L	-42.9981	146.6167	100m	M. Driessen advice	55G 468762 5239322 (GDA94)	600	23	4	2002	N. Doran + M. Driessen	sample FT 30702
Amastigogonus	verreauxii	TMAG	J5945	1M + 1F		Hastings	-43.4163	146.8777	5km	LISTmap			13	11	1963	E. Hamilton-Smith	location estimated between Hastings and Ida Bay caves
Amastigogonus	verreauxii	ZMUC	not known	not known	Newall Creek	-42.1603	145.5389	50m	label data	9.67 km 177 [?] of Queenstown - 42°09'37.1"S 145°32'20.1"E	60	14	3	2006	N. Scharff + T. Szuts	Nothofagus rainforest
Atelomastix	bonhami	QVM	23:54125	1M		2 km SSW of Mesa - site KB03	-43.3691	146.7664	25m	K. Bonham advice + LISTmap	-43.3691 146.7664 (WGS84)	870	8	2	2016	K. Bonham	pine scrub + Gahnia moorland
Atelomastix	bonhami	QVM	23:54140	2M + 1F + 2 juv		Northeast Ridge - Mt Anne - site KB11	-42.9324	146.4397	25m	K. Bonham advice + LISTmap	-42.9324 146.4397 (WGS84)	1090	5	2	2016	K. Bonham	King Billy pine + Richea scrub
Atelomastix	bonhami	QVM	23:54175	1M		Orb Lake	-42.9236	146.0089	1km	R. Bashford advice	DN 190 470 (55G 419000 5247000, AGD66)		18	2	1989	R. Bashford
Atelomastix	bonhami	QVM	23:54174	1M		Frodshams Pass	-42.8267	146.3864	250m	Coy et al. (1993)	DN 497 580 (55G 449700 5258000, AGD66)	620	18	11	1988	P. Greenslade	National Rainforest Conservation Program collection
Atelomastix	bonhami	QVM	23:54176	1M + 1F	paratypes	White Spur	-42.7764	146.0369	100m	1:25K map	DN 211 634 (55G 421100 5263400, AGD66)	320	22	2	1994	R. Mesibov
Atelomastix	bonhami	QVM	23:54460	1M	holotype	White Spur	-42.7764	146.0369	100m	1:25K map	DN 211 634 (55G 421100 5263400, AGD66)	320	22	2	1994	R. Mesibov
Atelomastix	bonhami	QVM	23:45849	1M		Gordon River Road	-42.7514	146.5083	25m	GPS	42°45'05"S 146°30'30"E	370	17	8	2004	R. Mesibov
Atelomastix	bonhami	QVM	23:54473	1M + 4F + 3 juv		Orb Lake - Frankland Range	-42.919	146.0221	500m	LISTmap			18	2	1985	R. Bashford
Atelomastix	smithi	QVM	23:54179	1M	holotype	Ooze Lake	-43.5003	146.7019	100m	S. Smith advice?	DM 758 834 (55G 475800 5183400, AGD66)	870	16	2	1988	S.J. Smith
Atelomastix	smithi	QVM	23:54484	2F + 1 juv	paratypes	Ooze Lake	-43.5003	146.7019	100m	S. Smith advice?	DM 758 834 (55G 475800 5183400, AGD66)	870	16	2	1988	S.J. Smith
Atelomastix	smithi	QVM	23:24959	1M	paratype	Promontory Lake	-43.1667	146.3653	1km	P. Sugden advice	DN 483 203 (55G 448300 5220300, AGD66)		25	2	2004	P. Sugden
Equestrigonus	tasmaniensis	QVM	23:11518	3M		Golconda	-41.2047	147.315	100m	QVMAG records	EQ 263 383 (55G 526300 5438300, AGD66)	260	31	8	1993	T. Kingston et al.
Equestrigonus	tasmaniensis	QVM	23:11634	1M		Retreat	-41.1328	147.1644	100m	QVMAG records	EQ 137 463 (55G 513700 5446300, AGD66)	300	2	7	1993	T. Kingston et al.
Equestrigonus	tasmaniensis	QVM	23:11637	1M	paratype	Sideling Range	-41.2358	147.4131	100m	QVMAG records	EQ 345 348 (55G 534500 5434800, AGD66)	550	7	7	1993	T. Kingston
Equestrigonus	tasmaniensis	QVM	23:11638	1M	paratype	Sideling Range	-41.2358	147.4131	100m	QVMAG records	EQ 345 348 (55G 534500 5434800, AGD66)	550	7	7	1993	T. Kingston
Equestrigonus	tasmaniensis	QVM	23:11640	5M + 5F		Retreat	-41.1689	147.1836	100m	QVMAG records	EQ 153 423 (55G 515300 5442300, AGD66)	320	2	7	1993	T. Kingston
Equestrigonus	tasmaniensis	QVM	23:11641	1M + 3F		Retreat	-41.1689	147.1836	100m	QVMAG records	EQ 153 423 (55G 515300 5442300, AGD66)	320	2	7	1993	T. Kingston
Equestrigonus	tasmaniensis	QVM	23:11644	2M + 2F		Retreat	-41.1328	147.1644	100m	QVMAG records	EQ 137 463 (55G 513700 5446300, AGD66)	300	2	7	1993	T. Kingston et al.
Equestrigonus	tasmaniensis	QVM	23:11645	1M + 1F		Retreat	-41.1328	147.1644	100m	QVMAG records	EQ 137 463 (55G 513700 5446300, AGD66)	300	2	7	1993	T. Kingston et al.
Equestrigonus	tasmaniensis	QVM	23:12718	2M + 5F		Tombstone Creek Forest Reserve	-41.4008	147.6916	200m	QVMAG advice	55G 557700 5416300 (AGD66)		25	5	1992	R. D'Orazio + M. Cooper
Equestrigonus	tasmaniensis	QVM	23:12719	3M	paratypes	Sideling Range	-41.2303	147.4117	100m	QVMAG records	EQ 344 354 (55G 534400 5435400, AGD66)	550	15	6	1992	T. Kingston + R. D'Orazio
Equestrigonus	tasmaniensis	QVM	23:54049	2M + 3F		Summit of Companion Hill	-41.3403	145.7283	100m	A. Richardson advice	CQ 935 225 (55G 393500 5422500, AGD66)	840	4	5	1993	A. Richardson
Equestrigonus	tasmaniensis	QVM	23:54050	7M + 10F		Retreat	-41.1319	147.1561	100m	QVMAG records	EQ 130 464 (55G 513000 5446400, AGD66)	290	2	5	1992	T. Kingston + R. D'Orazio	TSF 060
Equestrigonus	tasmaniensis	QVM	23:54051	1M		E of 29 Mile Road	-41.3456	145.72	100m	A. Richardson advice	CQ 928 219 (55G 392800 5421900, AGD66)	610	3	5	1993	A. Richardson
Equestrigonus	tasmaniensis	QVM	23:54052	1M		Emu River tributary	-41.3286	145.7214	100m	A. Richardson advice	CQ 929 238 (55G 392900 5423800, AGD66)	530	4	5	1993	A. Richardson
Equestrigonus	tasmaniensis	QVM	23:54053	1M		Little Mt Michael Road	-41.1811	148.0028	1km	Google Maps			9	1	1996	J. Meggs	pitfall
Equestrigonus	tasmaniensis	QVM	23:54054	7M + 1F		Cuckoo	-41.2108	147.5728	10km	QVMAG records	EQ 479 375 (55G 547900 5437500, AGD66)	380	4	7	1995	T. Kingston
Equestrigonus	tasmaniensis	QVM	23:54055	2M		Meunna Hills	-41.0836	145.4358	100m	A. Richardson advice	CQ 685 506 (55G 368500 5450600, AGD66)	230		8	1999	A. Richardson	site 8
Equestrigonus	tasmaniensis	QVM	23:54056	3M		Mt Victoria	-41.3367	147.83	250m	Coy et al. (1993)	EQ 693 233 (55G 569300 5423300, AGD66)	900	29	11	1989	R. Coy	National Rainforest Conservation Program collection
Equestrigonus	tasmaniensis	QVM	23:54057	6M	paratypes	Sideling Range	-41.2303	147.4117	100m	QVMAG records	EQ 344 354 (55G 534400 5435400, AGD66)	550	13	9	1993	T. Kingston et al.
Equestrigonus	tasmaniensis	QVM	23:54058	1M		Simons Road	-41.3575	147.5219	250m	Coy et al. (1993)	EQ 435 212 (55G 543500 5421200, AGD66)	800	5	6	1989	P. Greenslade + J. Diggle	National Rainforest Conservation Program collection
Equestrigonus	tasmaniensis	QVM	23:54059	1M		Mt Arthur	-41.2597	147.2842	250m	1:100K map	EQ 237 322 (55G 523700 5432200, AGD66)	600	17	5	1988	R. Mesibov
Equestrigonus	tasmaniensis	QVM	23:54060	1M		Venns Creek	-41.115	147.1072	100m	1:25K map	EQ 089 483 (55G 508900 5448300, AGD66)	50	6	7	1991	R. Mesibov
Equestrigonus	tasmaniensis	QVM	23:54061	1M + 1F		Springfield - Pinus radiata plantation	-41.2533	147.4925	2km	LISTmap			16	7	1998	R. Bashford	under bark on logs
Equestrigonus	tasmaniensis	QVM	23:54062	1M		Roger River West	-41.0978	145.0128	100m	1:25K map	CQ 330 483 (55G 333000 5448300, AGD66)	210	17	12	1990	R. Mesibov
Equestrigonus	tasmaniensis	QVM	23:54063	2M		Holwell Gorge	-41.2589	146.7722	100m	1:25K map	DQ 808 323 (55G 480800 5432300, AGD66)	150	8	3	1997	R. Mesibov
Equestrigonus	tasmaniensis	QVM	23:54064	1M		Wyena	-41.175	147.2731	100m	1:25K map	EQ 228 416 (55G 522800 5441600, AGD66)	100	7	10	1989	R. Mesibov
Equestrigonus	tasmaniensis	QVM	23:54065	1M		Mt Barrow	-41.3486	147.3803	100m	QVMAG records	EQ 317 223 (55G 531700 5422300, AGD66)	500	16	6	1992	T. Kingston + R. D'Orazio
Equestrigonus	tasmaniensis	QVM	23:54066	2M		Lisle	-41.2469	147.3128	100m	QVMAG records	EQ 261 336 (55G 526100 5433600, AGD66)	360	13	9	1993	T. Kingston et al.
Equestrigonus	tasmaniensis	QVM	23:54067	1M		Inglis River	-41.1475	145.6381	100m	1:25K map	CQ 856 438 (55G 385600 5443800, AGD66)	260	18	2	1996	R. Mesibov
Equestrigonus	tasmaniensis	QVM	23:54068	1M		Cam River area	-41.0964	145.8236	100m	1:25K map	DQ 011 497 (55G 401100 5449700, AGD66)	120	31	7	1997	R. Mesibov + R. van Riet	Cam project
Equestrigonus	tasmaniensis	QVM	23:54069	1M		Dalgarth Forest Reserve	-41.2406	146.6517	100m	QVMAG records	DQ 707 343 (55G 470700 5434300, AGD66)	120	30	6	1992	T. Kingston + R. D'Orazio
Equestrigonus	tasmaniensis	QVM	23:54070	1M		Savage River area	-41.4072	145.2606	1km	ANZSES personnel advice	CQ 545 144 (55G 354500 5414400, AGD66)	440	19	1	1997	ANZSES personnel
Equestrigonus	tasmaniensis	QVM	23:54071	1M		Savage River area	-41.4081	145.2664	1km	ANZSES personnel advice		440	22	1	1997	ANZSES personnel	20-22 Jan 1997
Equestrigonus	tasmaniensis	QVM	23:54072	1M		Cuckoo Falls	-41.2394	147.6171	100m	label data	EQ 516 343 (55G 551600 5434300, AGD66)		7	7	1992	R. D'Orazio
Equestrigonus	tasmaniensis	QVM	23:54073	1M		Notley Gorge	-41.3563	146.9128	100m	label data	DQ 926 215 (55G 492600 5421500, AGD66)		24	8	1992	R. D'Orazio + M. Cooper
Equestrigonus	tasmaniensis	QVM	23:54074	1M		Mt Arthur	-41.2694	147.3022	250m	1:100K map	EQ 252 311 (55G 525200 5431100, AGD66)	620	17	5	1988	R. Mesibov
Equestrigonus	tasmaniensis	QVM	23:54075	1M		Mt Arthur	-41.2767	147.2617	250m	1:100K map	EQ 218 303 (55G 521800 5430300, AGD66)	750	18	5	1988	R. Mesibov
Equestrigonus	tasmaniensis	QVM	23:54076	1M		Pioneer Link	-41.1117	145.4553	100m	A. Richardson advice	CQ 702 475 (55G 370200 5447500, AGD66)	290		8	1999	A. Richardson	site 7
Equestrigonus	tasmaniensis	QVM	23:54077	2M		Wyena	-41.1192	147.2539	100m	QVMAG records	EQ 212 478 (55G 521200 5447800, AGD66)	170	25	8	1993	T. Kingston et al.
Equestrigonus	tasmaniensis	QVM	23:54078	2M		Dip River	-41.0669	145.4028	100m	A. Richardson advice	CQ 657 524 (55G 365700 5452400, AGD66)	220		8	1999	A. Richardson	site 10
Equestrigonus	tasmaniensis	QVM	23:54079	1M		South Springfield	-41.2906	147.4647	100m	QVMAG records	EQ 388 287 (55G 538800 5428700, AGD66)	560	3	6	1992	T. Kingston + R. D'Orazio
Equestrigonus	tasmaniensis	QVM	23:54080	1M + 6F		Mathinna Plains - 1 151-69 camp site	-41.3325	147.7628	5km	label data?			29	5	1973	R.E. Mawbey + B. Knott + J.L. Hickman
Equestrigonus	tasmaniensis	QVM	23:54081	1M + 1F		Camden	-41.3316	147.4738	2km	LISTmap			6	12	1983		in rotten wood - rainforest - location is guess
Equestrigonus	tasmaniensis	QVM	23:54082	4M		Creek on Companion Road	-41.3125	145.7289	100m	A. Richardson advice	CQ 935 256 (55G 393500 5425600, AGD66)	550	30	4	1993	A. Richardson
Equestrigonus	tasmaniensis	QVM	23:54083	2M		Emu River	-41.3053	145.7422	100m	A. Richardson advice	CQ 946 264 (55G 394600 5426400, AGD66)	480	4	5	1993	A. Richardson
Equestrigonus	tasmaniensis	QVM	23:54084	4M		Emu River at Companion Road	-41.3061	145.7314	100m	A. Richardson advice	CQ 937 263 (55G 393700 5426300, AGD66)	500	29	4	1993	A. Richardson
Equestrigonus	tasmaniensis	QVM	23:54085	3M + 1F		S of Companion Road	-41.3161	145.7386	100m	A. Richardson advice	CQ 943 252 (55G 394300 5425200, AGD66)	600	30	4	1993	A. Richardson
Equestrigonus	tasmaniensis	QVM	23:54086	1M		Little Donaldson River area	-41.3822	145.2217	1km	ANZSES personnel advice	55G 351200 5417100 (AGD66)	330	25	1	1997	ANZSES personnel	24-25 Jan 1997
Equestrigonus	tasmaniensis	QVM	23:54087	2M		Savage River area	-41.4081	145.2594	1km	ANZSES personnel advice	CQ 544 143 (55G 354400 5414300, AGD66)	450	13	1	1997	ANZSES personnel	11-13 Jan 1997
Equestrigonus	tasmaniensis	QVM	23:54088	4M		Mt Arthur	-41.2578	147.2842	250m	1:100K map	EQ 237 324 (55G 523700 5432400, AGD66)	550	17	5	1988	R. Mesibov
Equestrigonus	tasmaniensis	QVM	23:54089	2M + 1F		Notley Gorge	-41.3559	146.9142	200m	LISTmap			7	11	1957	E. Scott
Equestrigonus	tasmaniensis	QVM	23:54090	1M		Dazzler Range	-41.1992	146.7103	100m	QVMAG records	DQ 756 389 (55G 475600 5438900, AGD66)	510	29	6	1992	R. D'Orazio + A. Mitchell
Equestrigonus	tasmaniensis	QVM	23:54091	1M		Dalgarth Forest Reserve	-41.2567	146.6694	100m	QVMAG records	DQ 722 325 (55G 472200 5432500, AGD66)	100	30	6	1992	R. D'Orazio et al.
Equestrigonus	tasmaniensis	QVM	23:54092	1M		Lisle	-41.2361	147.3439	100m	QVMAG records	EQ 287 348 (55G 528700 5434800, AGD66)	490	13	9	1993	T. Kingston et al.
Equestrigonus	tasmaniensis	QVM	23:54093	2M		Cuckoo	-41.2108	147.5728	10km	QVMAG records	EQ 479 375 (55G 547900 5437500, AGD66)	320	13	7	1995	T. Kingston
Equestrigonus	tasmaniensis	QVM	23:54094	6M	paratypes	Sideling Range	-41.2411	147.4106	100m	QVMAG records	EQ 343 342 (55G 534300 5434200, AGD66)	500	14	9	1993	T. Kingston et al.
Equestrigonus	tasmaniensis	QVM	23:54095	2M	paratypes	Sideling Range	-41.2394	147.4083	100m	QVMAG records	EQ 341 344 (55G 534100 5434400, AGD66)	500	14	9	1993	T. Kingston et al.
Equestrigonus	tasmaniensis	QVM	23:54096	17M		Rattler Hill	-41.2306	147.8892	100m	1:25K map	EQ 744 351 (55G 574400 5435100, AGD66)	680	23	8	1990	R. Mesibov	plot NE1 - day+evening
Equestrigonus	tasmaniensis	QVM	23:54097	47M		Rattler Hill	-41.2306	147.8892	100m	1:25K map	EQ 744 351 (55G 574400 5435100, AGD66)	680	24	8	1990	R. Mesibov	plot NE1 - day+evening
Equestrigonus	tasmaniensis	QVM	23:54098	65M		Rattler Hill	-41.2306	147.8892	100m	1:25K map	EQ 744 351 (55G 574400 5435100, AGD66)	680	25	8	1990	R. Mesibov	plot NE1 - day+evening
Equestrigonus	tasmaniensis	QVM	23:54099	17M		Rattler Hill	-41.2306	147.8892	100m	1:25K map	EQ 744 351 (55G 574400 5435100, AGD66)	680	26	8	1990	R. Mesibov	plot NE1 - day
Equestrigonus	tasmaniensis	QVM	23:54100	15M		Rattler Hill	-41.2286	147.8892	100m	1:25K map	EQ 744 353 (55G 574400 5435300, AGD66)	650	27	8	1990	R. Mesibov	plot NE2 - day+evening
Equestrigonus	tasmaniensis	QVM	23:54101	8M		Rattler Hill	-41.2286	147.8892	100m	1:25K map	EQ 744 353 (55G 574400 5435300, AGD66)	650	29	8	1990	R. Mesibov	plot NE2 - day
Equestrigonus	tasmaniensis	QVM	23:54102	25M		Rattler Hill	-41.2286	147.8892	100m	1:25K map	EQ 744 353 (55G 574400 5435300, AGD66)	650	3	9	1990	R. Mesibov	plot NE2 - day
Equestrigonus	tasmaniensis	QVM	23:54103	1M		Rattler Hill	-41.2286	147.8892	100m	1:25K map	EQ 744 353 (55G 574400 5435300, AGD66)	650	4	9	1990	R. Mesibov	plot NE2 - evening
Equestrigonus	tasmaniensis	QVM	23:54104	14M		Rattler Hill	-41.2286	147.8892	100m	1:25K map	EQ 744 353 (55G 574400 5435300, AGD66)	650	5	9	1990	R. Mesibov	plot NE2 - day
Equestrigonus	tasmaniensis	QVM	23:54105	8M		Rattler Hill	-41.2286	147.8892	100m	1:25K map	EQ 744 353 (55G 574400 5435300, AGD66)	650	6	9	1990	R. Mesibov	plot NE2 - day+evening
Equestrigonus	tasmaniensis	QVM	23:54106	50M		Rattler Hill	-41.2286	147.8903	100m	1:25K map	EQ 745 353 (55G 574500 5435300, AGD66)	660	7	9	1990	R. Mesibov	plot NE3 - day+evening
Equestrigonus	tasmaniensis	QVM	23:54107	63M		Rattler Hill	-41.2286	147.8903	100m	1:25K map	EQ 745 353 (55G 574500 5435300, AGD66)	660	8	9	1990	R. Mesibov	plot NE3 - day
Equestrigonus	tasmaniensis	QVM	23:54108	57M		Rattler Hill	-41.2286	147.8903	100m	1:25K map	EQ 745 353 (55G 574500 5435300, AGD66)	660	9	9	1990	R. Mesibov	plot NE3 - day+evening
Equestrigonus	tasmaniensis	QVM	23:54109	106M		Rattler Hill	-41.2286	147.8903	100m	1:25K map	EQ 745 353 (55G 574500 5435300, AGD66)	660	10	9	1990	R. Mesibov	plot NE3 - day+evening
Equestrigonus	tasmaniensis	QVM	23:54173	1M	holotype	Sideling Range	-41.2358	147.4131	100m	QVMAG records	EQ 345 348 (55G 534500 5434800, AGD66)	550	7	7	1993	T. Kingston
Equestrigonus	tasmaniensis	QVM	23:54335	1M		Birralee	-41.4039	146.805	100m	QVMAG records	DQ 836 162 (55G 483600 5416200, AGD66)	310	4	9	1994	T. Kingston
Equestrigonus	tasmaniensis	QVM	23:54419	1M		Wombat Hill	-41.4819	145.4467	100m	1:25K map	CQ 702 064 (55G 370200 5406400, AGD66)	680	19	9	1990	R. Mesibov	plot NW1 - day+evening
Equestrigonus	tasmaniensis	QVM	23:54437	1M		Scottsdale Mine - 2 km W of Mt Horror	-41.0614	147.7036	2km	1:100K map	EQ 590 540 (55G 559000 5454000, AGD66)		23	3	1992	S.M. Eberhard
Equestrigonus	tasmaniensis	QVM	23:54467	5M + 3F		Sowters Road	-41.3039	147.4839	100m	GPS + LISTmap		590	24	4	2016	R. Mesibov
Equestrigonus	tasmaniensis	QVM	23:54479	1M		Weldborough	-41.2111	147.9281	100m	QVMAG records	EQ 777 372 (55G 577700 5437200, AGD66)	440	21	7	1992	R. D'Orazio + M. Cooper
Equestrigonus	tasmaniensis	QVM	23:54481	1M		Lake Chisholm area	-41.1375	145.07	100m	1:25K map	CQ 379 440 (55G 337900 5444000, AGD66)	180	20	12	1995	R. Mesibov
Equestrigonus	tasmaniensis	QVM	23:54482	1M		Ashgrove Road - Lilydale	-41.2499	147.2174	5km	LISTmap			5	6	1973	R. Upson	Not located - Lilydale used
Equestrigonus	tasmaniensis	QVM	23:54485	3M		Wombat Hill	-41.4819	145.4467	100m	1:25K map	CQ 702 064 (55G 370200 5406400, AGD66)	680	20	9	1990	R. Mesibov	plot NW1 - day+evening
Equestrigonus	tasmaniensis	QVM	23:54486	8M		Wombat Hill	-41.4819	145.4467	100m	1:25K map	CQ 702 064 (55G 370200 5406400, AGD66)	680	21	9	1990	R. Mesibov	plot NW1 - day+evening
Equestrigonus	tasmaniensis	QVM	23:54487	9M + 9F		Wombat Hill	-41.4819	145.4467	100m	1:25K map	CQ 702 064 (55G 370200 5406400, AGD66)	680	22	9	1990	R. Mesibov	plot NW1 - day
Equestrigonus	tasmaniensis	QVM	23:54488	27M		Wombat Hill	-41.4811	145.4478	100m	1:25K map	CQ 703 065 (55G 370300 5406500, AGD66)	670	23	9	1990	R. Mesibov	plot NW2 - day+evening
Equestrigonus	tasmaniensis	QVM	23:54489	35M		Wombat Hill	-41.4811	145.4478	100m	1:25K map	CQ 703 065 (55G 370300 5406500, AGD66)	670	24	9	1990	R. Mesibov	plot NW2 - day+evening
Equestrigonus	tasmaniensis	QVM	23:54490	3M		Wombat Hill	-41.4811	145.4478	100m	1:25K map	CQ 703 065 (55G 370300 5406500, AGD66)	670	25	9	1990	R. Mesibov	plot NW2 - day
Equestrigonus	tasmaniensis	QVM	23:54491	24M		Wombat Hill	-41.4811	145.4478	100m	1:25K map	CQ 703 065 (55G 370300 5406500, AGD66)	670	26	9	1990	R. Mesibov	plot NW2 - day
Equestrigonus	tasmaniensis	QVM	23:54492	13M		Wombat Hill	-41.4811	145.4478	100m	1:25K map	CQ 703 065 (55G 370300 5406500, AGD66)	670	27	9	1990	R. Mesibov	plot NW2 - day+evening
Equestrigonus	tasmaniensis	QVM	23:54493	22M		Wombat Hill	-41.48	145.4492	100m	1:25K map	CQ 704 066 (55G 370400 5406600, AGD66)	690	28	9	1990	R. Mesibov	plot NW3 - day+evening
Equestrigonus	tasmaniensis	QVM	23:54494	4M		Wombat Hill	-41.48	145.4492	100m	1:25K map	CQ 704 066 (55G 370400 5406600, AGD66)	690	29	9	1990	R. Mesibov	plot NW3 - day+evening
Equestrigonus	tasmaniensis	QVM	23:54495	3M		Wombat Hill	-41.48	145.4492	100m	1:25K map	CQ 704 066 (55G 370400 5406600, AGD66)	690	30	9	1990	R. Mesibov	plot NW3 - day+evening
Equestrigonus	tasmaniensis	QVM	23:54496	10M		Wandle River	-41.3675	145.5906	100m	1:25K map	CQ 820 193 (55G 382000 5419300, AGD66)	620	22	9	1991	R. Mesibov	day + evening
Equestrigonus	tasmaniensis	QVM	23:54497	4M		Wandle River	-41.3675	145.5906	100m	1:25K map	CQ 820 193 (55G 382000 5419300, AGD66)	620	27	9	1991	R. Mesibov	day + evening
Equestrigonus	tasmaniensis	QVM	23:54498	8M		Wandle River	-41.3675	145.5906	100m	1:25K map	CQ 820 193 (55G 382000 5419300, AGD66)	620	28	9	1991	R. Mesibov	day
Equestrigonus	tasmaniensis	QVM	23:54499	1M		Goderich Road	-41.3706	145.6142	100m	1:25K map	CQ 840 190 (55G 384000 5419000, AGD66)	610	6	10	1991	R. Mesibov	day
Equestrigonus	tasmaniensis	QVM	23:54500	36M		Goderich Road	-41.3706	145.6142	100m	1:25K map	CQ 840 190 (55G 384000 5419000, AGD66)	610	11	10	1991	R. Mesibov	day + evening
Equestrigonus	tasmaniensis	QVM	23:54501	21M		Goderich Road	-41.3706	145.6142	100m	1:25K map	CQ 840 190 (55G 384000 5419000, AGD66)	610	12	10	1991	R. Mesibov	day
Equestrigonus	tasmaniensis	QVM	23:54502	5M		Goderich Road	-41.3706	145.6142	100m	1:25K map	CQ 840 190 (55G 384000 5419000, AGD66)	610	13	10	1991	R. Mesibov	evening
Equestrigonus	tasmaniensis	QVM	23:54503	6M		Goderich Road	-41.3706	145.6142	100m	1:25K map	CQ 840 190 (55G 384000 5419000, AGD66)	610	17	10	1991	R. Mesibov	evening
Equestrigonus	tasmaniensis	QVM	23:54504	21M		Stockwell Marsh	-41.4583	145.5742	100m	1:25K map	CQ 808 092 (55G 380800 5409200, AGD66)	630	18	10	1991	R. Mesibov	day
Equestrigonus	tasmaniensis	QVM	23:54505	42M		Stockwell Marsh	-41.4583	145.5742	100m	1:25K map	CQ 808 092 (55G 380800 5409200, AGD66)	630	19	10	1991	R. Mesibov	day + evening
Equestrigonus	tasmaniensis	QVM	23:54506	9M		Stockwell Marsh	-41.4583	145.5742	100m	1:25K map	CQ 808 092 (55G 380800 5409200, AGD66)	630	20	10	1991	R. Mesibov	day + evening
Equestrigonus	tasmaniensis	QVM	23:54507	3M		Trackham Creek	-41.4586	145.5908	100m	1:25K map	CQ 822 092 (55G 382200 5409200, AGD66)	630	21	10	1991	R. Mesibov	day
Equestrigonus	tasmaniensis	QVM	23:54508	32M		Trackham Creek	-41.4586	145.5908	100m	1:25K map	CQ 822 092 (55G 382200 5409200, AGD66)	630	24	10	1991	R. Mesibov	day + evening
Equestrigonus	tasmaniensis	QVM	23:54509	5M		Stockwell Marsh	-41.4583	145.5742	100m	1:25K map	CQ 808 092 (55G 380800 5409200, AGD66)	630	25	10	1991	R. Mesibov	evening
Equestrigonus	tasmaniensis	QVM	23:54510	6M		Trackham Creek	-41.4586	145.5908	100m	1:25K map	CQ 822 092 (55G 382200 5409200, AGD66)	630	25	10	1991	R. Mesibov	day
Equestrigonus	tasmaniensis	QVM	23:54511	10M		Waratah	-41.4583	145.5717	100m	1:25K map	CQ 806 092 (55G 380600 5409200, AGD66)	630	26	10	1991	R. Mesibov	day + evening
Equestrigonus	tasmaniensis	QVM	23:54512	16M		Waratah	-41.4583	145.5717	100m	1:25K map	CQ 806 092 (55G 380600 5409200, AGD66)	630	27	10	1991	R. Mesibov	day + evening
Equestrigonus	tasmaniensis	QVM	23:54513	2M		Waratah	-41.4583	145.5717	100m	1:25K map	CQ 806 092 (55G 380600 5409200, AGD66)	630	28	10	1991	R. Mesibov	evening
Equestrigonus	tasmaniensis	QVM	23:54514	4M		Trackham Creek	-41.4586	145.5908	100m	1:25K map	CQ 822 092 (55G 382200 5409200, AGD66)	630	28	10	1991	R. Mesibov	evening
Equestrigonus	tasmaniensis	TMAG	J5859	1M		Christmas Hills	-41.0061	144.9903	250m	R. Mesibov records + Google Earth		100	27	2	1977	R. Mesibov + J. Kethley
Equestrigonus	tasmaniensis	TMAG	J5860	1M		Chatlee Road - Salmon River forestry area	-41.0603	144.8485	250m	L. Hill advice	55G 319100 5452100 (AGD66)	50	19	3	1975	J.L. Hickman et al.	1926 E. obliqua
Equestrigonus	tasmaniensis	TMAG	J5880	4M + 2F + 1 juv		Blackwell Road W of Hellyer River	-41.2281	145.5503	500m	R. Mesibov records + LISTmap			26	8	1975	R. Mesibov
Equestrigonus	tasmaniensis	TMAG	J5884	5M + 4F		Savage River area	-41.509	145.2132	500m	R. Mesibov records + LISTmap			7	8	1974	R. Mesibov
Equestrigonus	tasmaniensis	TMAG	J5887	1M + 3F		Hellyer Gorge State Reserve	-41.2736	145.615	250m	R. Mesibov records + LISTmap		260	25	8	1975	R. Mesibov
Equestrigonus	tasmaniensis	TMAG	J5893	2M + 4 juv		Savage River area	-41.509	145.2132	500m	R. Mesibov records + LISTmap			6	8	1974	R. Mesibov
Equestrigonus	tasmaniensis	TMAG	J5899	2M + 3F		Chatlee Road - Salmon River forestry area	-41.0603	144.8485	250m	L. Hill advice	55G 319100 5452100 (AGD66)	50	28	11	1974	J. Madden et al.	1926 E. obliqua
Equestrigonus	tasmaniensis	TMAG	J5900	3M + 5F		Leenson Road - Salmon River forestry area	-41.0701	144.9398	250m	L. Hill advice	55G 326800 5451200 (AGD66)	80	28	11	1974	J. Madden et al.	mature E. obliqua
Equestrigonus	tasmaniensis	TMAG	J5902	2M + 2F + 4 juv		approx 1 mile W from Trenah bridge over Ringarooma River along Maurice Road	-41.3085	147.6721	500m	LISTmap	Forestry map 40A - Alberton - ref 911-553		2	7	1974	J.L. Madden + A. Stonjak	35 year old E. obliqua
Equestrigonus	tasmaniensis	TMAG	J5905	1M + 10F + 2 juv		Fingerpost area	-41.4303	145.5997	500m	R. Mesibov records + Google Earth			9	6	1977	R. Mesibov
Equestrigonus	tasmaniensis	TMAG	J5911	2M + 1F + 1 juv		Blackwell Road E of Hellyer River	-41.2203	145.5514	500m	R. Mesibov records + LISTmap			26	8	1975	R. Mesibov
Equestrigonus	tasmaniensis	TMAG	J5922	1M		Savage River area	-41.509	145.2132	500m	R. Mesibov records + LISTmap			6	9	1973	R. Mesibov
Equestrigonus	tasmaniensis	TMAG	J5934	1M		Savage River area	-41.509	145.2132	500m	R. Mesibov records + LISTmap			5	9	1973	R. Mesibov
